# Supplementary material for: Discovery of a specialist Copelatinae fauna on Madagascar: highly ephemeral tropical forest floor depressions as an overlooked habitat for diving beetles (Coleoptera, Dytiscidae)
Source: Zookeys. 2019 Aug 12;871:89–118. doi: 10.3897/zookeys.871.36337 (PMC6700060; doi:10.3897/zookeys.871.36337)
Supplement: XML Treatment for Copelatus amphibius [file zookeys.871.36337-treatment2.xml]

<!DOCTYPE tp:taxon-treatment
  PUBLIC "-//TaxonX//DTD Taxonomic Treatment Publishing DTD v0 20100105//EN" "tax-treatment-NSO.dtd">
<tp:taxon-treatment xmlns:tp="http://www.plazi.org/taxpub"><tp:treatment-meta><kwd-group><label>Taxon classification</label><kwd><named-content xmlns:xlink="http://www.w3.org/1999/xlink" content-type="kingdom">Animalia</named-content></kwd><kwd><named-content xmlns:xlink="http://www.w3.org/1999/xlink" content-type="order">Coleoptera</named-content></kwd><kwd><named-content xmlns:xlink="http://www.w3.org/1999/xlink" content-type="family">Dytiscidae</named-content></kwd></kwd-group><mixed-citation publication-type="journal"><person-group><name><surname>Ranarilalatiana</surname><given-names>Tolotra</given-names></name><name><surname>Bergsten</surname><given-names>Johannes</given-names></name></person-group><article-title>Discovery of a specialist <tp:taxon-name><tp:taxon-name-part taxon-name-part-type="subfamily">Copelatinae</tp:taxon-name-part></tp:taxon-name> fauna on Madagascar: highly ephemeral tropical forest floor depressions as an overlooked habitat for diving beetles (<tp:taxon-name><tp:taxon-name-part taxon-name-part-type="order">Coleoptera</tp:taxon-name-part></tp:taxon-name>, <tp:taxon-name><tp:taxon-name-part taxon-name-part-type="family">Dytiscidae</tp:taxon-name-part></tp:taxon-name>)</article-title><source>Zookeys</source><day>12</day><month>8</month><year>2019</year><volume>871</volume><fpage>89</fpage><lpage>118</lpage><pub-id pub-id-type="doi">10.3897/zookeys.871.36337</pub-id></mixed-citation></tp:treatment-meta><tp:nomenclature><tp:taxon-name><object-id xmlns:xlink="http://www.w3.org/1999/xlink" content-type="arpha" xlink:type="simple">8dd58697-a6f1-5d9e-a211-ed0f0f19fbb4</object-id>
            <tp:taxon-name-part taxon-name-part-type="genus" reg="Copelatus">Copelatus</tp:taxon-name-part>
            <tp:taxon-name-part taxon-name-part-type="species" reg="amphibius">amphibius</tp:taxon-name-part>
            <object-id xmlns:xlink="http://www.w3.org/1999/xlink" content-type="zoobank" xlink:type="simple">http://zoobank.org/440DF910-AAFD-4430-BDF8-EE5E59B1907C</object-id>
          </tp:taxon-name><tp:taxon-status xmlns:xlink="http://www.w3.org/1999/xlink" xlink:type="simple">sp. nov.</tp:taxon-status><xref ref-type="fig" rid="F1">Figs 1A</xref><xref ref-type="fig" rid="F2">, 2A</xref></tp:nomenclature><tp:treatment-sec sec-type="type locality" id="SECID0E6MAC"><title>Type locality.</title><p>Masoala National Park [15.6713S; 49.9672E] (Madagascar, Analanjirofo region, Maroantsetra)</p></tp:treatment-sec><tp:treatment-sec sec-type="type material" id="SECID0EENAC"><title>Type material.</title><p><bold><italic>Holotype</italic></bold> ♂ GP (<named-content xmlns:xlink="http://www.w3.org/1999/xlink" content-type="dwc:institutional_code" xlink:type="simple">NHRS</named-content>): // <named-content xmlns:xlink="http://www.w3.org/1999/xlink" content-type="dwc:institutional_code" xlink:type="simple">NHRS</named-content>-JLKB | 000066350 // Madagascar: Toamasina: Analanjirofo: | Masoala NP: lowalt. rainforest | MAD18-53: depression on forest floor | on path ~1.6 km NE of Andranobe camp |<named-content xmlns:xlink="http://www.w3.org/1999/xlink" content-type="dwc:verbatimCoordinates" xlink:type="simple"><named-content content-type="geo-json" specific-use="{&#34;type&#34;:&#34;Point&#34;,&#34;coordinates&#34;:[49.967200,-15.671300]}" id="NCID0ECOAC" xlink:type="simple"><named-content content-type="dwc:verbatimCoordinates" xlink:type="simple"><named-content content-type="geo-json" specific-use="{&#34;type&#34;:&#34;Point&#34;,&#34;coordinates&#34;:[49.967200,-15.671300]}" id="NCID0EJOAC" xlink:type="simple">15.6713S, 49.9672E</named-content></named-content></named-content></named-content>, 220 m, 18.II.2018 | Leg. J. Bergsten &amp; T. Ranarilalatiana // Holotype | <italic><tp:taxon-name><tp:taxon-name-part taxon-name-part-type="genus" reg="Copelatus">Copelatus</tp:taxon-name-part> <tp:taxon-name-part taxon-name-part-type="species" reg="amphibius">amphibius</tp:taxon-name-part></tp:taxon-name></italic> sp. nov. | Det. Ranarilalatiana | &amp; Bergsten, 2019 //</p><p><bold><italic>Paratypes</italic></bold>: -7♂ GP, 6♀, 45 ex. (Alc.) (<named-content xmlns:xlink="http://www.w3.org/1999/xlink" content-type="dwc:institutional_code" xlink:type="simple">NHRS</named-content>, <named-content xmlns:xlink="http://www.w3.org/1999/xlink" content-type="dwc:institutional_code" xlink:type="simple">DEUA</named-content> &amp; <named-content xmlns:xlink="http://www.w3.org/1999/xlink" content-type="dwc:institutional_code" xlink:type="simple">PBZT/MBC</named-content>): // <named-content xmlns:xlink="http://www.w3.org/1999/xlink" content-type="dwc:institutional_code" xlink:type="simple">NHRS</named-content>-JLKB | 000011230–1, 65651–2, 66016, 66347–9, 66351–5, 11232(Alc.) // Madagascar: Toamasina: Analanjirofo: | Masoala NP: lowalt. rainforest | MAD18-53: depression on forest floor | on path ~1.6 km NE of Andranobe camp |<named-content xmlns:xlink="http://www.w3.org/1999/xlink" content-type="dwc:verbatimCoordinates" xlink:type="simple"><named-content content-type="geo-json" specific-use="{&#34;type&#34;:&#34;Point&#34;,&#34;coordinates&#34;:[49.967200,-15.671300]}" id="NCID0EDAAE" xlink:type="simple"><named-content content-type="dwc:verbatimCoordinates" xlink:type="simple"><named-content content-type="geo-json" specific-use="{&#34;type&#34;:&#34;Point&#34;,&#34;coordinates&#34;:[49.967200,-15.671300]}" id="NCID0EKAAE" xlink:type="simple">15.6713S, 49.9672E</named-content></named-content></named-content></named-content>, 220 m, 18.II.2018 | Leg. J. Bergsten &amp; T. Ranarilalatiana // Paratype | <italic><tp:taxon-name><tp:taxon-name-part taxon-name-part-type="genus" reg="Copelatus">Copelatus</tp:taxon-name-part> <tp:taxon-name-part taxon-name-part-type="species" reg="amphibius">amphibius</tp:taxon-name-part></tp:taxon-name></italic> sp. nov. | Det. Ranarilalatiana | &amp; Bergsten, 2019 //</p><p>-3♂ GP, 5♀, 42 ex. (Alc.) (<named-content xmlns:xlink="http://www.w3.org/1999/xlink" content-type="dwc:institutional_code" xlink:type="simple">NHRS</named-content>, <named-content xmlns:xlink="http://www.w3.org/1999/xlink" content-type="dwc:institutional_code" xlink:type="simple">DEUA</named-content> &amp; <named-content xmlns:xlink="http://www.w3.org/1999/xlink" content-type="dwc:institutional_code" xlink:type="simple">PBZT/MBC</named-content>): // <named-content xmlns:xlink="http://www.w3.org/1999/xlink" content-type="dwc:institutional_code" xlink:type="simple">NHRS</named-content>-JLKB | 000011234, 65649–50, 65788, 65790, 65795, 65435–6, 11233(Alc.) // Madagascar: Toamasina: Analanjirofo: | Nosy Mangabe, Masoala NP: MAD18-58 | rainfallpool with dead leaves nr path | after lighthouse, lowalt. rainforest | <named-content xmlns:xlink="http://www.w3.org/1999/xlink" content-type="dwc:verbatimCoordinates" xlink:type="simple"><named-content content-type="geo-json" specific-use="{&#34;type&#34;:&#34;Point&#34;,&#34;coordinates&#34;:[49.764100,-15.507900]}" id="NCID0E5BAE" xlink:type="simple"><named-content content-type="dwc:verbatimCoordinates" xlink:type="simple"><named-content content-type="geo-json" specific-use="{&#34;type&#34;:&#34;Point&#34;,&#34;coordinates&#34;:[49.764100,-15.507900]}" id="NCID0EFCAE" xlink:type="simple">15.5079S, 49.7641E</named-content></named-content></named-content></named-content>, 195 m, 19.II.2018 | Leg. J. Bergsten &amp; T. Ranarilalatiana // Paratype | <italic><tp:taxon-name><tp:taxon-name-part taxon-name-part-type="genus" reg="Copelatus">Copelatus</tp:taxon-name-part> <tp:taxon-name-part taxon-name-part-type="species" reg="amphibius">amphibius</tp:taxon-name-part></tp:taxon-name></italic> sp. nov. | Det. Ranarilalatiana | &amp; Bergsten, 2019 //</p><p>-1♂ GP, 2♀ (<named-content xmlns:xlink="http://www.w3.org/1999/xlink" content-type="dwc:institutional_code" xlink:type="simple">NHRS</named-content>): // <named-content xmlns:xlink="http://www.w3.org/1999/xlink" content-type="dwc:institutional_code" xlink:type="simple">NHRS</named-content>-JLKB | 000065642–4 // Madagascar: Antsiranana: Sava: | Marojejy NP: midalt. rainforest: | small stream above camp II on | trail towards Taktajania, MAD18-23 | <named-content xmlns:xlink="http://www.w3.org/1999/xlink" content-type="dwc:verbatimCoordinates" xlink:type="simple"><named-content content-type="geo-json" specific-use="{&#34;type&#34;:&#34;Point&#34;,&#34;coordinates&#34;:[49.761200,-14.437500]}" id="NCID0EJDAE" xlink:type="simple"><named-content content-type="dwc:verbatimCoordinates" xlink:type="simple"><named-content content-type="geo-json" specific-use="{&#34;type&#34;:&#34;Point&#34;,&#34;coordinates&#34;:[49.761200,-14.437500]}" id="NCID0EQDAE" xlink:type="simple">14.4375S, 49.7612E</named-content></named-content></named-content></named-content>, 860 m, 09.II.2018 | Leg. J. Bergsten &amp; T. Ranarilalatiana // Paratype | <italic><tp:taxon-name><tp:taxon-name-part taxon-name-part-type="genus" reg="Copelatus">Copelatus</tp:taxon-name-part> <tp:taxon-name-part taxon-name-part-type="species" reg="amphibius">amphibius</tp:taxon-name-part></tp:taxon-name></italic> sp. nov. | Det. Ranarilalatiana | &amp; Bergsten, 2019 //</p></tp:treatment-sec><tp:treatment-sec sec-type="diagnosis" id="SECID0E6DAE"><title>Diagnosis.</title><p>A small species with medially infuscated testaceous elytra and oblong-oval body shape. Penis in lateral view with low ventral ”hump”, apical blade with acute apex and somewhat curved non-straight ventral margin, in ventral view apical blade is left-angled (Fig. <xref ref-type="fig" rid="F2">2A</xref>). Significantly smaller than described species from Madagascar with similar type of genitalia such as <italic><tp:taxon-name><tp:taxon-name-part taxon-name-part-type="genus" reg="Copelatus">C.</tp:taxon-name-part> <tp:taxon-name-part taxon-name-part-type="species" reg="owas">owas</tp:taxon-name-part></tp:taxon-name></italic> Régimbart, 1895 and <italic><tp:taxon-name><tp:taxon-name-part taxon-name-part-type="genus" reg="Copelatus">C.</tp:taxon-name-part> <tp:taxon-name-part taxon-name-part-type="species" reg="acamas">acamas</tp:taxon-name-part></tp:taxon-name></italic> Guignot, 1955, and genitalia details also clearly different.</p></tp:treatment-sec><tp:treatment-sec sec-type="description" id="SECID0E6EAE"><title>Description.</title><p>Body length: 4.6–5.4 mm (♀: 4.6–5 mm, ♂: 4.8–5.4 mm).</p><p>Body shape oval (Fig. <xref ref-type="fig" rid="F1">1A</xref>).</p><fig id="F1" position="float" orientation="portrait"><object-id xmlns:xlink="http://www.w3.org/1999/xlink" content-type="doi" xlink:type="simple">10.3897/zookeys.871.36337.figure1</object-id><object-id xmlns:xlink="http://www.w3.org/1999/xlink" content-type="arpha" xlink:type="simple">7a2c0fd2-792f-5568-8a52-f060f9bcd1b4</object-id><label>Figure 1.</label><caption><p>Habitus, dorsal view. <bold>A</bold><italic><tp:taxon-name><tp:taxon-name-part taxon-name-part-type="genus" reg="Copelatus">Copelatus</tp:taxon-name-part> <tp:taxon-name-part taxon-name-part-type="species" reg="amphibius">amphibius</tp:taxon-name-part></tp:taxon-name></italic> sp. nov. (female) <bold>B</bold><italic><tp:taxon-name><tp:taxon-name-part taxon-name-part-type="genus" reg="Copelatus">Copelatus</tp:taxon-name-part> <tp:taxon-name-part taxon-name-part-type="species" reg="zanatanensis">zanatanensis</tp:taxon-name-part></tp:taxon-name></italic> sp. nov. (female) <bold>C</bold><italic><tp:taxon-name><tp:taxon-name-part taxon-name-part-type="genus" reg="Copelatus">Copelatus</tp:taxon-name-part> <tp:taxon-name-part taxon-name-part-type="species" reg="betampona">betampona</tp:taxon-name-part></tp:taxon-name></italic> sp. nov. (female) <bold>D</bold><italic><tp:taxon-name><tp:taxon-name-part taxon-name-part-type="genus" reg="Madaglymbus">Madaglymbus</tp:taxon-name-part> <tp:taxon-name-part taxon-name-part-type="species" reg="semifactus">semifactus</tp:taxon-name-part></tp:taxon-name></italic> sp. nov. (female) <bold>E</bold><italic><tp:taxon-name><tp:taxon-name-part taxon-name-part-type="genus" reg="Madaglymbus">Madaglymbus</tp:taxon-name-part> <tp:taxon-name-part taxon-name-part-type="species" reg="kelimaso">kelimaso</tp:taxon-name-part></tp:taxon-name></italic> sp. nov. (male) <bold>F</bold><italic><tp:taxon-name><tp:taxon-name-part taxon-name-part-type="genus" reg="Madaglymbus">Madaglymbus</tp:taxon-name-part> <tp:taxon-name-part taxon-name-part-type="species" reg="menalamba">menalamba</tp:taxon-name-part></tp:taxon-name></italic> sp. nov. (female).</p></caption><graphic xmlns:xlink="http://www.w3.org/1999/xlink" xlink:href="zookeys-871-089-g001.jpg" position="float" orientation="portrait" xlink:type="simple" id="oo_325108.jpg"><uri content-type="original_file" xlink:type="simple">https://binary.pensoft.net/fig/325108</uri></graphic></fig><p>Head rufotestaceous with a rather weak v-shaped infuscation between eyes. Pronotum dark brown medially and testaceous laterally. Elytra testaceous brown, variably with darker infuscation medially especially along the striae (Fig. <xref ref-type="fig" rid="F1">1A</xref>). Basally, laterally and apically lighter testaceous. Appendages testaceous except metatarsus somewhat rufotestaceous.</p><p>Elytra with ten discal and one submarginal striae. Ninth striae avbreviated anteriorly. Submarginal striae present posteriorly only, starting at about middle. Posteriorly every second striae abbreviated (2<sup>nd</sup>, 4<sup>th</sup>, 6<sup>th</sup>, 8<sup>th</sup>, and 10<sup>th</sup>). Pronotum striolated laterally and basally. Lateral margin of pronotum with a narrow bead, not reaching anterior corner. Head, pronotum and elytra with same type of microreticulation and micropunctures.</p><p>Ventral side rufotestaceous except metacoxal plate infuscated brown. Abdominal sternites with vague testaceous spots laterally. Metacoxal plate with coarse strioles, abdominal sternites II–IV with finer strioles. Metacoxal lines anteriorly diverging and ending well before metaventral suture. Prosternal process lanceolate, short, and anterior metaventral process rather broad.</p><p>Male protibia modified, angled at base and expanding distally. Pro and mesotarsal segments I–III dilated and ventrally equipped with adhesive discs (constellation I:3 (row 1), 4 (row 2), II:4, III:4). Longer metatibial spur apically slightly more curved than in female.</p><p>Male genitalia as in Figure <xref ref-type="fig" rid="F2">2A</xref>. Penis curved and robust in lateral view with a comparatively low ventral hump and sinuate before the apical blade. Apical blade left-turned in ventral view. Right lateral side with strong rugosity or transverse ridges apically. Parameres as in Figure <xref ref-type="fig" rid="F2">2A</xref>.</p><fig id="F2" position="float" orientation="portrait"><object-id xmlns:xlink="http://www.w3.org/1999/xlink" content-type="doi" xlink:type="simple">10.3897/zookeys.871.36337.figure2</object-id><object-id xmlns:xlink="http://www.w3.org/1999/xlink" content-type="arpha" xlink:type="simple">52aaecce-bea3-58a9-80f1-0f25761021fa</object-id><label>Figure 2.</label><caption><p>Male genitalia. From left to right aedeagus in right lateral, ventral, left lateral views, and left paramere. <bold>A</bold><italic><tp:taxon-name><tp:taxon-name-part taxon-name-part-type="genus" reg="Copelatus">Copelatus</tp:taxon-name-part> <tp:taxon-name-part taxon-name-part-type="species" reg="amphibius">amphibius</tp:taxon-name-part></tp:taxon-name></italic> sp. nov. <bold>B</bold><italic><tp:taxon-name><tp:taxon-name-part taxon-name-part-type="genus" reg="Copelatus">Copelatus</tp:taxon-name-part> <tp:taxon-name-part taxon-name-part-type="species" reg="zanatanensis">zanatanensis</tp:taxon-name-part></tp:taxon-name></italic> sp. nov. <bold>C</bold><italic><tp:taxon-name><tp:taxon-name-part taxon-name-part-type="genus" reg="Copelatus">Copelatus</tp:taxon-name-part> <tp:taxon-name-part taxon-name-part-type="species" reg="betampona">betampona</tp:taxon-name-part></tp:taxon-name></italic> sp. nov.</p></caption><graphic xmlns:xlink="http://www.w3.org/1999/xlink" xlink:href="zookeys-871-089-g002.jpg" position="float" orientation="portrait" xlink:type="simple" id="oo_325109.jpg"><uri content-type="original_file" xlink:type="simple">https://binary.pensoft.net/fig/325109</uri></graphic></fig><p>Dorsal structures of females not significantly different from male, but body size on average smaller.</p><!--PageBreak --></tp:treatment-sec><tp:treatment-sec sec-type="distribution" id="SECID0EZKAE"><title>Distribution.</title><p>The northeastern humid forest from Marojejy NP to Masoala NP including the island of Nosy Mangabe (Fig. <xref ref-type="fig" rid="F4">4A</xref>).</p></tp:treatment-sec><tp:treatment-sec sec-type="ecology" id="SECID0EDLAE"><title>Ecology and conservation.</title><p><italic><tp:taxon-name><tp:taxon-name-part taxon-name-part-type="genus" reg="Copelatus">C.</tp:taxon-name-part> <tp:taxon-name-part taxon-name-part-type="species" reg="amphibius">amphibius</tp:taxon-name-part></tp:taxon-name></italic> sp. nov. was found in primary humid forests in dry shallow forest floor depression with dead leaves and soil at Masoala and in <!--PageBreak -->a rainwater-filled pool on Nosy Mangabe (Fig. <xref ref-type="fig" rid="F8">8</xref>). Both localities were at low altitudes but we also collected the species from Marojejy NP, in residual pools of a small stream at mid-altitude (860 m). Marojejy NP is unique in having continuous humid forest stretching from lowaltitude to the alpine zone and hence it is not surprising that the species can reach into the lower mid-altitude zone here. Both Marojejy and Masoala are since 2007 part of the UNESCO World Heritage Site Rainforests of the Atsinanana. Unfortunately, since 2010 Atsinanana is also on the list of World Heritage in Danger following a surge in illegal logging and hunting threatening its outstanding biodiversity values.</p></tp:treatment-sec><tp:treatment-sec sec-type="etymology" id="SECID0E1LAE"><title>Etymology.</title><p>The Latin adjective amphibius comes from the ancient Greek word “amphibios” and means capable of living both in water and on land.</p></tp:treatment-sec><tp:treatment-sec><!--Section generated to contain objects referenced in tp:taxon-treatment.--><fig id="F4" position="float" orientation="portrait"><object-id xmlns:xlink="http://www.w3.org/1999/xlink" content-type="doi" xlink:type="simple">10.3897/zookeys.871.36337.figure4</object-id><object-id xmlns:xlink="http://www.w3.org/1999/xlink" content-type="arpha" xlink:type="simple">78bea787-9f73-5e4a-aa1b-26bcec7018e4</object-id><label>Figure 4.</label><caption><p>Maps of Madagascar with species distributions and administrative divisions. <bold>A</bold><italic><tp:taxon-name><tp:taxon-name-part taxon-name-part-type="genus" reg="Copelatus">Copelatus</tp:taxon-name-part> <tp:taxon-name-part taxon-name-part-type="species" reg="amphibius">amphibius</tp:taxon-name-part></tp:taxon-name></italic> sp. nov. (circle), <italic><tp:taxon-name><tp:taxon-name-part taxon-name-part-type="genus" reg="Copelatus">Copelatus</tp:taxon-name-part> <tp:taxon-name-part taxon-name-part-type="species" reg="betampona">betampona</tp:taxon-name-part></tp:taxon-name></italic> sp. nov. (square) <bold>B</bold><italic><tp:taxon-name><tp:taxon-name-part taxon-name-part-type="genus" reg="Copelatus">Copelatus</tp:taxon-name-part> <tp:taxon-name-part taxon-name-part-type="species" reg="zanatanensis">zanatanensis</tp:taxon-name-part></tp:taxon-name></italic> sp. nov. (circle), <italic><tp:taxon-name><tp:taxon-name-part taxon-name-part-type="genus" reg="Madaglymbus">Madaglymbus</tp:taxon-name-part> <tp:taxon-name-part taxon-name-part-type="species" reg="semifactus">semifactus</tp:taxon-name-part></tp:taxon-name></italic> sp. nov. (square) <bold>C</bold><italic><tp:taxon-name><tp:taxon-name-part taxon-name-part-type="genus" reg="Madaglymbus">Madaglymbus</tp:taxon-name-part> <tp:taxon-name-part taxon-name-part-type="species" reg="kelimaso">kelimaso</tp:taxon-name-part></tp:taxon-name></italic> sp. nov. (circle), <italic><tp:taxon-name><tp:taxon-name-part taxon-name-part-type="genus" reg="Madaglymbus">Madaglymbus</tp:taxon-name-part> <tp:taxon-name-part taxon-name-part-type="species" reg="menalamba">menalamba</tp:taxon-name-part></tp:taxon-name></italic> sp. nov. (square) <bold>D</bold> current 22 regions and six former provinces of Madagascar.</p></caption><graphic xmlns:xlink="http://www.w3.org/1999/xlink" xlink:href="zookeys-871-089-g004.jpg" position="float" orientation="portrait" xlink:type="simple" id="oo_325111.jpg"><uri content-type="original_file" xlink:type="simple">https://binary.pensoft.net/fig/325111</uri></graphic></fig><fig id="F8" position="float" orientation="portrait"><object-id xmlns:xlink="http://www.w3.org/1999/xlink" content-type="doi" xlink:type="simple">10.3897/zookeys.871.36337.figure8</object-id><object-id xmlns:xlink="http://www.w3.org/1999/xlink" content-type="arpha" xlink:type="simple">e3244543-6bd3-5985-8788-2b1bdc391230</object-id><label>Figure 8.</label><caption><p>Habitat photo of locality MAD18-58, Nosy Mangabe, where the new species <italic><tp:taxon-name><tp:taxon-name-part taxon-name-part-type="genus" reg="Copelatus">Copelatus</tp:taxon-name-part> <tp:taxon-name-part taxon-name-part-type="species" reg="amphibius">amphibius</tp:taxon-name-part></tp:taxon-name></italic> sp. nov. and <italic><tp:taxon-name><tp:taxon-name-part taxon-name-part-type="genus" reg="Madaglymbus">Madaglymbus</tp:taxon-name-part> <tp:taxon-name-part taxon-name-part-type="species" reg="menalamba">menalamba</tp:taxon-name-part></tp:taxon-name></italic> sp. nov. were found. Of five different localities recorded for <italic><tp:taxon-name><tp:taxon-name-part taxon-name-part-type="genus" reg="Madaglymbus">M.</tp:taxon-name-part> <tp:taxon-name-part taxon-name-part-type="species" reg="menalamba">menalamba</tp:taxon-name-part></tp:taxon-name></italic> sp. nov. this was the only one where the species was found in water.</p></caption><graphic xmlns:xlink="http://www.w3.org/1999/xlink" xlink:href="zookeys-871-089-g008.jpg" position="float" orientation="portrait" xlink:type="simple" id="oo_325115.jpg"><uri content-type="original_file" xlink:type="simple">https://binary.pensoft.net/fig/325115</uri></graphic></fig></tp:treatment-sec></tp:taxon-treatment>
