# Supplementary material for: Discovery of a specialist Copelatinae fauna on Madagascar: highly ephemeral tropical forest floor depressions as an overlooked habitat for diving beetles (Coleoptera, Dytiscidae)
Source: Zookeys. 2019 Aug 12;871:89–118. doi: 10.3897/zookeys.871.36337 (PMC6700060; doi:10.3897/zookeys.871.36337)
Supplement: XML Treatment for Copelatus zanatanensis [file zookeys.871.36337-treatment3.xml]

<!DOCTYPE tp:taxon-treatment
  PUBLIC "-//TaxonX//DTD Taxonomic Treatment Publishing DTD v0 20100105//EN" "tax-treatment-NSO.dtd">
<tp:taxon-treatment xmlns:tp="http://www.plazi.org/taxpub"><tp:treatment-meta><kwd-group><label>Taxon classification</label><kwd><named-content xmlns:xlink="http://www.w3.org/1999/xlink" content-type="kingdom">Animalia</named-content></kwd><kwd><named-content xmlns:xlink="http://www.w3.org/1999/xlink" content-type="order">Coleoptera</named-content></kwd><kwd><named-content xmlns:xlink="http://www.w3.org/1999/xlink" content-type="family">Dytiscidae</named-content></kwd></kwd-group><mixed-citation publication-type="journal"><person-group><name><surname>Ranarilalatiana</surname><given-names>Tolotra</given-names></name><name><surname>Bergsten</surname><given-names>Johannes</given-names></name></person-group><article-title>Discovery of a specialist <tp:taxon-name><tp:taxon-name-part taxon-name-part-type="subfamily">Copelatinae</tp:taxon-name-part></tp:taxon-name> fauna on Madagascar: highly ephemeral tropical forest floor depressions as an overlooked habitat for diving beetles (<tp:taxon-name><tp:taxon-name-part taxon-name-part-type="order">Coleoptera</tp:taxon-name-part></tp:taxon-name>, <tp:taxon-name><tp:taxon-name-part taxon-name-part-type="family">Dytiscidae</tp:taxon-name-part></tp:taxon-name>)</article-title><source>Zookeys</source><day>12</day><month>8</month><year>2019</year><volume>871</volume><fpage>89</fpage><lpage>118</lpage><pub-id pub-id-type="doi">10.3897/zookeys.871.36337</pub-id></mixed-citation></tp:treatment-meta><tp:nomenclature><tp:taxon-name><object-id xmlns:xlink="http://www.w3.org/1999/xlink" content-type="arpha" xlink:type="simple">da1873fb-5659-5da8-866f-ac87b5e3a425</object-id>
            <tp:taxon-name-part taxon-name-part-type="genus" reg="Copelatus">Copelatus</tp:taxon-name-part>
            <tp:taxon-name-part taxon-name-part-type="species" reg="zanatanensis">zanatanensis</tp:taxon-name-part>
            <object-id xmlns:xlink="http://www.w3.org/1999/xlink" content-type="zoobank" xlink:type="simple">http://zoobank.org/4170CE38-15A3-4432-82EA-DF62700D935A</object-id>
          </tp:taxon-name><tp:taxon-status xmlns:xlink="http://www.w3.org/1999/xlink" xlink:type="simple">sp. nov.</tp:taxon-status><xref ref-type="fig" rid="F1">Figs 1B</xref><xref ref-type="fig" rid="F2">, 2B</xref><!--PageBreak --><!--PageBreak --></tp:nomenclature><tp:treatment-sec sec-type="type locality" id="SECID0ERNAE"><title>Type locality.</title><p>Masoala National Park [15.6703S; 49.9715E] (Madagascar, Analanjirofo region, Maroantsetra)</p></tp:treatment-sec><tp:treatment-sec sec-type="type material" id="SECID0EWNAE"><title>Type material.</title><p><bold><italic>Holotype</italic></bold> ♂ GP (<named-content xmlns:xlink="http://www.w3.org/1999/xlink" content-type="dwc:institutional_code" xlink:type="simple">NHRS</named-content>): <named-content xmlns:xlink="http://www.w3.org/1999/xlink" content-type="dwc:institutional_code" xlink:type="simple">NHRS</named-content>-JLKB | 000011229 // Madagascar: Toamasina: Analanjirofo: | Masoala NP: lowalt. rainforest | MAD18-45: small muddy depression | on path ~2 km NE. of Andranobe camp | <named-content xmlns:xlink="http://www.w3.org/1999/xlink" content-type="dwc:verbatimCoordinates" xlink:type="simple"><named-content content-type="geo-json" specific-use="{&#34;type&#34;:&#34;Point&#34;,&#34;coordinates&#34;:[49.971500,-15.670300]}" id="NCID0EUOAE" xlink:type="simple"><named-content content-type="dwc:verbatimCoordinates" xlink:type="simple"><named-content content-type="geo-json" specific-use="{&#34;type&#34;:&#34;Point&#34;,&#34;coordinates&#34;:[49.971500,-15.670300]}" id="NCID0E2OAE" xlink:type="simple">15.6703S, 49.9715E</named-content></named-content></named-content></named-content>, 360 m, 16.II.2018 | Leg. J. Bergsten &amp; T. Ranarilalatiana // Holotype | <italic><tp:taxon-name><tp:taxon-name-part taxon-name-part-type="genus" reg="Copelatus">Copelatus</tp:taxon-name-part> <tp:taxon-name-part taxon-name-part-type="species" reg="zanatanensis">zanatanensis</tp:taxon-name-part></tp:taxon-name></italic> sp. nov. | Det. Ranarilalatiana | &amp; Bergsten, 2019 //</p><p><bold><italic>Paratypes</italic></bold>: -4♂ GP, 3♀, 17 ex. (Alc.) (<named-content xmlns:xlink="http://www.w3.org/1999/xlink" content-type="dwc:institutional_code" xlink:type="simple">NHRS</named-content>, <named-content xmlns:xlink="http://www.w3.org/1999/xlink" content-type="dwc:institutional_code" xlink:type="simple">DEUA</named-content> &amp; <named-content xmlns:xlink="http://www.w3.org/1999/xlink" content-type="dwc:institutional_code" xlink:type="simple">PBZT/MBC</named-content>): // <named-content xmlns:xlink="http://www.w3.org/1999/xlink" content-type="dwc:institutional_code" xlink:type="simple">NHRS</named-content>-JLKB | 000065653, 66019, 66333–7, 11239(Alc.) // Madagascar: Toamasina: Analanjirofo: | Masoala NP: lowalt. rainforest | MAD18-43: dried out rainwater pool | on path ~3.5 km E. of Andranobe camp| <named-content xmlns:xlink="http://www.w3.org/1999/xlink" content-type="dwc:verbatimCoordinates" xlink:type="simple"><named-content content-type="geo-json" specific-use="{&#34;type&#34;:&#34;Point&#34;,&#34;coordinates&#34;:[49.983500,-15.668100]}" id="NCID0EUQAE" xlink:type="simple"><named-content content-type="dwc:verbatimCoordinates" xlink:type="simple"><named-content content-type="geo-json" specific-use="{&#34;type&#34;:&#34;Point&#34;,&#34;coordinates&#34;:[49.983500,-15.668100]}" id="NCID0E2QAE" xlink:type="simple">15.6681S, 49.9835E</named-content></named-content></named-content></named-content>, 630 m, 16.II.2018 | Leg. J. Bergsten &amp; T. Ranarilalatiana // Paratype | <italic><tp:taxon-name><tp:taxon-name-part taxon-name-part-type="genus" reg="Copelatus">Copelatus</tp:taxon-name-part> <tp:taxon-name-part taxon-name-part-type="species" reg="zanatanensis">zanatanensis</tp:taxon-name-part></tp:taxon-name></italic> sp. nov. | Det. Ranarilalatiana | &amp; Bergsten, 2019 //</p><p>-5♂ GP, 5♀, 13 ex. (Alc.) (<named-content xmlns:xlink="http://www.w3.org/1999/xlink" content-type="dwc:institutional_code" xlink:type="simple">NHRS</named-content>, <named-content xmlns:xlink="http://www.w3.org/1999/xlink" content-type="dwc:institutional_code" xlink:type="simple">DEUA</named-content> &amp; <named-content xmlns:xlink="http://www.w3.org/1999/xlink" content-type="dwc:institutional_code" xlink:type="simple">PBZT/MBC</named-content>): // <named-content xmlns:xlink="http://www.w3.org/1999/xlink" content-type="dwc:institutional_code" xlink:type="simple">NHRS</named-content>-JLKB | 000011237, 65654, 66017, 66326–32, 11238 (Alc.) // Madagascar: Toamasina: Analanjirofo: | Masoala NP: lowalt. rainforest | MAD18-44: pristine foreststream | 3 h walk (4 km) E of Andranobe camp | <named-content xmlns:xlink="http://www.w3.org/1999/xlink" content-type="dwc:verbatimCoordinates" xlink:type="simple"><named-content content-type="geo-json" specific-use="{&#34;type&#34;:&#34;Point&#34;,&#34;coordinates&#34;:[49.988600,-15.673500]}" id="NCID0EPSAE" xlink:type="simple"><named-content content-type="dwc:verbatimCoordinates" xlink:type="simple"><named-content content-type="geo-json" specific-use="{&#34;type&#34;:&#34;Point&#34;,&#34;coordinates&#34;:[49.988600,-15.673500]}" id="NCID0EWSAE" xlink:type="simple">15.6735S, 49.9886E</named-content></named-content></named-content></named-content>, 500 m, 16.II.2018 | Leg. J. Bergsten &amp; T. Ranarilalatiana // Paratype | <italic><tp:taxon-name><tp:taxon-name-part taxon-name-part-type="genus" reg="Copelatus">Copelatus</tp:taxon-name-part> <tp:taxon-name-part taxon-name-part-type="species" reg="zanatanensis">zanatanensis</tp:taxon-name-part></tp:taxon-name></italic> sp. nov. | Det. Ranarilalatiana | &amp; Bergsten, 2019 //</p><p>-4♂ GP, 6♀, 6 ex. (Alc.) (<named-content xmlns:xlink="http://www.w3.org/1999/xlink" content-type="dwc:institutional_code" xlink:type="simple">NHRS</named-content>, <named-content xmlns:xlink="http://www.w3.org/1999/xlink" content-type="dwc:institutional_code" xlink:type="simple">DEUA</named-content> &amp; <named-content xmlns:xlink="http://www.w3.org/1999/xlink" content-type="dwc:institutional_code" xlink:type="simple">PBZT/MBC</named-content>): // <named-content xmlns:xlink="http://www.w3.org/1999/xlink" content-type="dwc:institutional_code" xlink:type="simple">NHRS</named-content>-JLKB |000065655, 65787, 66018, 66302–6, 65437–8, 11228 (Alc.) // Madagascar: Toamasina: Analanjirofo: | Masoala NP: lowalt. rainforest | MAD18-45: small muddy depression | on path ~2 km NE. of Andranobe camp | <named-content xmlns:xlink="http://www.w3.org/1999/xlink" content-type="dwc:verbatimCoordinates" xlink:type="simple"><named-content content-type="geo-json" specific-use="{&#34;type&#34;:&#34;Point&#34;,&#34;coordinates&#34;:[49.971500,-15.670300]}" id="NCID0EKUAE" xlink:type="simple"><named-content content-type="dwc:verbatimCoordinates" xlink:type="simple"><named-content content-type="geo-json" specific-use="{&#34;type&#34;:&#34;Point&#34;,&#34;coordinates&#34;:[49.971500,-15.670300]}" id="NCID0ERUAE" xlink:type="simple">15.6703S, 49.9715E</named-content></named-content></named-content></named-content>, 360 m, 16.II.2018 | Leg. J. Bergsten &amp; T. Ranarilalatiana // Paratype | <italic><tp:taxon-name><tp:taxon-name-part taxon-name-part-type="genus" reg="Copelatus">Copelatus</tp:taxon-name-part> <tp:taxon-name-part taxon-name-part-type="species" reg="zanatanensis">zanatanensis</tp:taxon-name-part></tp:taxon-name></italic> sp. nov. | Det. Ranarilalatiana | &amp; Bergsten, 2019 //</p><p>-6♂ GP, 4♀, 97 ex. (Alc.) (<named-content xmlns:xlink="http://www.w3.org/1999/xlink" content-type="dwc:institutional_code" xlink:type="simple">NHRS</named-content>, <named-content xmlns:xlink="http://www.w3.org/1999/xlink" content-type="dwc:institutional_code" xlink:type="simple">DEUA</named-content> &amp; <named-content xmlns:xlink="http://www.w3.org/1999/xlink" content-type="dwc:institutional_code" xlink:type="simple">PBZT/MBC</named-content>): // <named-content xmlns:xlink="http://www.w3.org/1999/xlink" content-type="dwc:institutional_code" xlink:type="simple">NHRS</named-content>-JLKB | 000011235, 65656, 66325, 66362–8, 11236 (Alc.) // Madagascar: Toamasi<!--PageBreak -->na: Analanjirofo: | Masoala NP: lowalt. rainforest | MAD18-49: small muddy depression | on path ~2 km NE. of Andranobe camp | <named-content xmlns:xlink="http://www.w3.org/1999/xlink" content-type="dwc:verbatimCoordinates" xlink:type="simple"><named-content content-type="geo-json" specific-use="{&#34;type&#34;:&#34;Point&#34;,&#34;coordinates&#34;:[49.971500,-15.670300]}" id="NCID0EHWAE" xlink:type="simple"><named-content content-type="dwc:verbatimCoordinates" xlink:type="simple"><named-content content-type="geo-json" specific-use="{&#34;type&#34;:&#34;Point&#34;,&#34;coordinates&#34;:[49.971500,-15.670300]}" id="NCID0EOWAE" xlink:type="simple">15.6703S, 49.9715E</named-content></named-content></named-content></named-content>, 360 m, 18.II.2018 | Leg. J. Bergsten &amp; T. Ranarilalatiana // Paratype | <italic><tp:taxon-name><tp:taxon-name-part taxon-name-part-type="genus" reg="Copelatus">Copelatus</tp:taxon-name-part> <tp:taxon-name-part taxon-name-part-type="species" reg="zanatanensis">zanatanensis</tp:taxon-name-part></tp:taxon-name></italic> sp. nov. | Det. Ranarilalatiana | &amp; Bergsten, 2019 //</p></tp:treatment-sec><tp:treatment-sec sec-type="diagnosis" id="SECID0E4WAE"><title>Diagnosis.</title><p>Habitus very similar to <italic><tp:taxon-name><tp:taxon-name-part taxon-name-part-type="genus" reg="Copelatus">C.</tp:taxon-name-part> <tp:taxon-name-part taxon-name-part-type="species" reg="amphibius">amphibius</tp:taxon-name-part></tp:taxon-name></italic> sp. nov. but penis diagnostic with a more distincly offset and higher ventral hump in lateral view and apical blade with a stright to almost concave ventral margin and spine-like acuminate apex (Fig. <xref ref-type="fig" rid="F2">2B</xref>).</p></tp:treatment-sec><tp:treatment-sec sec-type="description" id="SECID0ESXAE"><title>Description.</title><p>Very similar in all respects to <italic><tp:taxon-name><tp:taxon-name-part taxon-name-part-type="genus" reg="Copelatus">C.</tp:taxon-name-part> <tp:taxon-name-part taxon-name-part-type="species" reg="amphibius">amphibius</tp:taxon-name-part></tp:taxon-name></italic> sp. nov. and only differences noted below.</p><p>Body length: 4.4–5 mm (♀: 4.4–4.8 mm, ♂: 4.7–5 mm).</p><p>On average slightly smaller and elytra less infuscated and therefore appearing more unicolorous lighter testaceous, but variation overlap between the species both in infuscation and body size (Fig. <xref ref-type="fig" rid="F1">1B</xref>).</p><p>Ventral side slightly lighter testaceous and therefore infuscation on metacoxal plate more contrasting.</p><p>Male genitalia as in Figure <xref ref-type="fig" rid="F2">2B</xref>. Penis diagnostic in lateral view with a straight to concave ventral margin of apical blade and an acuminate spine-like apex. <italic><tp:taxon-name><tp:taxon-name-part taxon-name-part-type="genus" reg="Copelatus">Copelatus</tp:taxon-name-part> <tp:taxon-name-part taxon-name-part-type="species" reg="amphibius">amphibius</tp:taxon-name-part></tp:taxon-name></italic> sp. nov. has a weakly convex ventral margin of the apical blade and apex pointed but not spine-like acuminate. Also, the ventral medial hump higher and more distinctly offset in <italic><tp:taxon-name><tp:taxon-name-part taxon-name-part-type="genus" reg="Copelatus">C.</tp:taxon-name-part> <tp:taxon-name-part taxon-name-part-type="species" reg="zanatanensis">zanatanensis</tp:taxon-name-part></tp:taxon-name></italic> sp. nov.</p></tp:treatment-sec><tp:treatment-sec sec-type="distribution" id="SECID0EHZAE"><title>Distribution.</title><p>Only known from Masoala National Park, northeastern Madagascar (Fig. <xref ref-type="fig" rid="F4">4B</xref>).</p></tp:treatment-sec><tp:treatment-sec sec-type="ecology" id="SECID0ERZAE"><title>Ecology and conservation.</title><p><italic><tp:taxon-name><tp:taxon-name-part taxon-name-part-type="genus" reg="Copelatus">Copelatus</tp:taxon-name-part> <tp:taxon-name-part taxon-name-part-type="species" reg="zanatanensis">zanatanensis</tp:taxon-name-part></tp:taxon-name></italic> sp. nov. was found in forest floor depressions with leaf litter in pristine humid lowland (360–630 m alt.) forests in Masoala NP (Figs <xref ref-type="fig" rid="F6">6</xref>, <xref ref-type="fig" rid="F7">7</xref>). Most specimens were found in dry depressions at two different localities; however, the third place was in proximity of a stream, but still in a terrestrial microhabitat. Masoala National Park covers 230 000 ha of originally primary lowland humid forest, but deforestation rates surged following the political instability of 2009 (<xref ref-type="bibr" rid="B1">Allnutt et al. 2013</xref>).</p></tp:treatment-sec><tp:treatment-sec sec-type="etymology" id="SECID0EO1AE"><title>Etymology.</title><p>Latinisation of the Malagasy word “zana-tany” litterally translated to “child of the land”, with the meaning to be native of a country. The new species is endemic and a native of Madagascar.</p></tp:treatment-sec><tp:treatment-sec><!--Section generated to contain objects referenced in tp:taxon-treatment.--><fig id="F1" position="float" orientation="portrait"><object-id xmlns:xlink="http://www.w3.org/1999/xlink" content-type="doi" xlink:type="simple">10.3897/zookeys.871.36337.figure1</object-id><object-id xmlns:xlink="http://www.w3.org/1999/xlink" content-type="arpha" xlink:type="simple">7a2c0fd2-792f-5568-8a52-f060f9bcd1b4</object-id><label>Figure 1.</label><caption><p>Habitus, dorsal view. <bold>A</bold><italic><tp:taxon-name><tp:taxon-name-part taxon-name-part-type="genus" reg="Copelatus">Copelatus</tp:taxon-name-part> <tp:taxon-name-part taxon-name-part-type="species" reg="amphibius">amphibius</tp:taxon-name-part></tp:taxon-name></italic> sp. nov. (female) <bold>B</bold><italic><tp:taxon-name><tp:taxon-name-part taxon-name-part-type="genus" reg="Copelatus">Copelatus</tp:taxon-name-part> <tp:taxon-name-part taxon-name-part-type="species" reg="zanatanensis">zanatanensis</tp:taxon-name-part></tp:taxon-name></italic> sp. nov. (female) <bold>C</bold><italic><tp:taxon-name><tp:taxon-name-part taxon-name-part-type="genus" reg="Copelatus">Copelatus</tp:taxon-name-part> <tp:taxon-name-part taxon-name-part-type="species" reg="betampona">betampona</tp:taxon-name-part></tp:taxon-name></italic> sp. nov. (female) <bold>D</bold><italic><tp:taxon-name><tp:taxon-name-part taxon-name-part-type="genus" reg="Madaglymbus">Madaglymbus</tp:taxon-name-part> <tp:taxon-name-part taxon-name-part-type="species" reg="semifactus">semifactus</tp:taxon-name-part></tp:taxon-name></italic> sp. nov. (female) <bold>E</bold><italic><tp:taxon-name><tp:taxon-name-part taxon-name-part-type="genus" reg="Madaglymbus">Madaglymbus</tp:taxon-name-part> <tp:taxon-name-part taxon-name-part-type="species" reg="kelimaso">kelimaso</tp:taxon-name-part></tp:taxon-name></italic> sp. nov. (male) <bold>F</bold><italic><tp:taxon-name><tp:taxon-name-part taxon-name-part-type="genus" reg="Madaglymbus">Madaglymbus</tp:taxon-name-part> <tp:taxon-name-part taxon-name-part-type="species" reg="menalamba">menalamba</tp:taxon-name-part></tp:taxon-name></italic> sp. nov. (female).</p></caption><graphic xmlns:xlink="http://www.w3.org/1999/xlink" xlink:href="zookeys-871-089-g001.jpg" position="float" orientation="portrait" xlink:type="simple" id="oo_325108.jpg"><uri content-type="original_file" xlink:type="simple">https://binary.pensoft.net/fig/325108</uri></graphic></fig><fig id="F2" position="float" orientation="portrait"><object-id xmlns:xlink="http://www.w3.org/1999/xlink" content-type="doi" xlink:type="simple">10.3897/zookeys.871.36337.figure2</object-id><object-id xmlns:xlink="http://www.w3.org/1999/xlink" content-type="arpha" xlink:type="simple">52aaecce-bea3-58a9-80f1-0f25761021fa</object-id><label>Figure 2.</label><caption><p>Male genitalia. From left to right aedeagus in right lateral, ventral, left lateral views, and left paramere. <bold>A</bold><italic><tp:taxon-name><tp:taxon-name-part taxon-name-part-type="genus" reg="Copelatus">Copelatus</tp:taxon-name-part> <tp:taxon-name-part taxon-name-part-type="species" reg="amphibius">amphibius</tp:taxon-name-part></tp:taxon-name></italic> sp. nov. <bold>B</bold><italic><tp:taxon-name><tp:taxon-name-part taxon-name-part-type="genus" reg="Copelatus">Copelatus</tp:taxon-name-part> <tp:taxon-name-part taxon-name-part-type="species" reg="zanatanensis">zanatanensis</tp:taxon-name-part></tp:taxon-name></italic> sp. nov. <bold>C</bold><italic><tp:taxon-name><tp:taxon-name-part taxon-name-part-type="genus" reg="Copelatus">Copelatus</tp:taxon-name-part> <tp:taxon-name-part taxon-name-part-type="species" reg="betampona">betampona</tp:taxon-name-part></tp:taxon-name></italic> sp. nov.</p></caption><graphic xmlns:xlink="http://www.w3.org/1999/xlink" xlink:href="zookeys-871-089-g002.jpg" position="float" orientation="portrait" xlink:type="simple" id="oo_325109.jpg"><uri content-type="original_file" xlink:type="simple">https://binary.pensoft.net/fig/325109</uri></graphic></fig><fig id="F4" position="float" orientation="portrait"><object-id xmlns:xlink="http://www.w3.org/1999/xlink" content-type="doi" xlink:type="simple">10.3897/zookeys.871.36337.figure4</object-id><object-id xmlns:xlink="http://www.w3.org/1999/xlink" content-type="arpha" xlink:type="simple">78bea787-9f73-5e4a-aa1b-26bcec7018e4</object-id><label>Figure 4.</label><caption><p>Maps of Madagascar with species distributions and administrative divisions. <bold>A</bold><italic><tp:taxon-name><tp:taxon-name-part taxon-name-part-type="genus" reg="Copelatus">Copelatus</tp:taxon-name-part> <tp:taxon-name-part taxon-name-part-type="species" reg="amphibius">amphibius</tp:taxon-name-part></tp:taxon-name></italic> sp. nov. (circle), <italic><tp:taxon-name><tp:taxon-name-part taxon-name-part-type="genus" reg="Copelatus">Copelatus</tp:taxon-name-part> <tp:taxon-name-part taxon-name-part-type="species" reg="betampona">betampona</tp:taxon-name-part></tp:taxon-name></italic> sp. nov. (square) <bold>B</bold><italic><tp:taxon-name><tp:taxon-name-part taxon-name-part-type="genus" reg="Copelatus">Copelatus</tp:taxon-name-part> <tp:taxon-name-part taxon-name-part-type="species" reg="zanatanensis">zanatanensis</tp:taxon-name-part></tp:taxon-name></italic> sp. nov. (circle), <italic><tp:taxon-name><tp:taxon-name-part taxon-name-part-type="genus" reg="Madaglymbus">Madaglymbus</tp:taxon-name-part> <tp:taxon-name-part taxon-name-part-type="species" reg="semifactus">semifactus</tp:taxon-name-part></tp:taxon-name></italic> sp. nov. (square) <bold>C</bold><italic><tp:taxon-name><tp:taxon-name-part taxon-name-part-type="genus" reg="Madaglymbus">Madaglymbus</tp:taxon-name-part> <tp:taxon-name-part taxon-name-part-type="species" reg="kelimaso">kelimaso</tp:taxon-name-part></tp:taxon-name></italic> sp. nov. (circle), <italic><tp:taxon-name><tp:taxon-name-part taxon-name-part-type="genus" reg="Madaglymbus">Madaglymbus</tp:taxon-name-part> <tp:taxon-name-part taxon-name-part-type="species" reg="menalamba">menalamba</tp:taxon-name-part></tp:taxon-name></italic> sp. nov. (square) <bold>D</bold> current 22 regions and six former provinces of Madagascar.</p></caption><graphic xmlns:xlink="http://www.w3.org/1999/xlink" xlink:href="zookeys-871-089-g004.jpg" position="float" orientation="portrait" xlink:type="simple" id="oo_325111.jpg"><uri content-type="original_file" xlink:type="simple">https://binary.pensoft.net/fig/325111</uri></graphic></fig><fig id="F6" position="float" orientation="portrait"><object-id xmlns:xlink="http://www.w3.org/1999/xlink" content-type="doi" xlink:type="simple">10.3897/zookeys.871.36337.figure6</object-id><object-id xmlns:xlink="http://www.w3.org/1999/xlink" content-type="arpha" xlink:type="simple">94e1f684-0924-5889-8339-72c21f0ed6ff</object-id><label>Figure 6.</label><caption><p>Habitat photo of locality MAD18-43, Masoala NP where <italic><tp:taxon-name><tp:taxon-name-part taxon-name-part-type="genus" reg="Copelatus">Copelatus</tp:taxon-name-part> <tp:taxon-name-part taxon-name-part-type="species" reg="zanatanensis">zanatanensis</tp:taxon-name-part></tp:taxon-name></italic> sp. nov. was found.</p></caption><graphic xmlns:xlink="http://www.w3.org/1999/xlink" xlink:href="zookeys-871-089-g006.jpg" position="float" orientation="portrait" xlink:type="simple" id="oo_325113.jpg"><uri content-type="original_file" xlink:type="simple">https://binary.pensoft.net/fig/325113</uri></graphic></fig><fig id="F7" position="float" orientation="portrait"><object-id xmlns:xlink="http://www.w3.org/1999/xlink" content-type="doi" xlink:type="simple">10.3897/zookeys.871.36337.figure7</object-id><object-id xmlns:xlink="http://www.w3.org/1999/xlink" content-type="arpha" xlink:type="simple">bdfecf32-5883-5b45-89b0-d7299cf26cb5</object-id><label>Figure 7.</label><caption><p>Habitat photos of locality MAD18-45, Masoala NP. The two new species <italic><tp:taxon-name><tp:taxon-name-part taxon-name-part-type="genus" reg="Copelatus">Copelatus</tp:taxon-name-part> <tp:taxon-name-part taxon-name-part-type="species" reg="zanatanensis">zanatanensis</tp:taxon-name-part></tp:taxon-name></italic> sp. nov. and <italic><tp:taxon-name><tp:taxon-name-part taxon-name-part-type="genus" reg="Madaglymbus">Madaglymbus</tp:taxon-name-part> <tp:taxon-name-part taxon-name-part-type="species" reg="menalamba">menalamba</tp:taxon-name-part></tp:taxon-name></italic> sp. nov. were found in this habitat.</p></caption><graphic xmlns:xlink="http://www.w3.org/1999/xlink" xlink:href="zookeys-871-089-g007.jpg" position="float" orientation="portrait" xlink:type="simple" id="oo_325114.jpg"><uri content-type="original_file" xlink:type="simple">https://binary.pensoft.net/fig/325114</uri></graphic></fig></tp:treatment-sec><ref-list><ref id="B1"><mixed-citation xmlns:xlink="http://www.w3.org/1999/xlink" xlink:type="simple"><person-group><name name-style="western"><surname>Allnutt</surname><given-names>TF</given-names></name><name name-style="western"><surname>Asner</surname><given-names>GP</given-names></name><name name-style="western"><surname>Golden</surname><given-names>CD</given-names></name><name name-style="western"><surname>Powell</surname><given-names>GVN</given-names></name></person-group> (<year>2013</year>) <article-title>Mapping recent deforestation and forest disturbance in northeastern Madagascar.</article-title><source>Tropical Conservation Science</source><volume>6</volume>: <fpage>1</fpage>–<lpage>15</lpage>. <ext-link xlink:type="simple" ext-link-type="doi" xlink:href="10.1177/194008291300600101">https://doi.org/10.1177/194008291300600101</ext-link></mixed-citation></ref></ref-list></tp:taxon-treatment>
