# Supplementary material for: Discovery of a specialist Copelatinae fauna on Madagascar: highly ephemeral tropical forest floor depressions as an overlooked habitat for diving beetles (Coleoptera, Dytiscidae)
Source: Zookeys. 2019 Aug 12;871:89–118. doi: 10.3897/zookeys.871.36337 (PMC6700060; doi:10.3897/zookeys.871.36337)
Supplement: XML Treatment for Copelatus betampona [file zookeys.871.36337-treatment4.xml]

<!DOCTYPE tp:taxon-treatment
  PUBLIC "-//TaxonX//DTD Taxonomic Treatment Publishing DTD v0 20100105//EN" "tax-treatment-NSO.dtd">
<tp:taxon-treatment xmlns:tp="http://www.plazi.org/taxpub"><tp:treatment-meta><kwd-group><label>Taxon classification</label><kwd><named-content xmlns:xlink="http://www.w3.org/1999/xlink" content-type="kingdom">Animalia</named-content></kwd><kwd><named-content xmlns:xlink="http://www.w3.org/1999/xlink" content-type="order">Coleoptera</named-content></kwd><kwd><named-content xmlns:xlink="http://www.w3.org/1999/xlink" content-type="family">Dytiscidae</named-content></kwd></kwd-group><mixed-citation publication-type="journal"><person-group><name><surname>Ranarilalatiana</surname><given-names>Tolotra</given-names></name><name><surname>Bergsten</surname><given-names>Johannes</given-names></name></person-group><article-title>Discovery of a specialist <tp:taxon-name><tp:taxon-name-part taxon-name-part-type="subfamily">Copelatinae</tp:taxon-name-part></tp:taxon-name> fauna on Madagascar: highly ephemeral tropical forest floor depressions as an overlooked habitat for diving beetles (<tp:taxon-name><tp:taxon-name-part taxon-name-part-type="order">Coleoptera</tp:taxon-name-part></tp:taxon-name>, <tp:taxon-name><tp:taxon-name-part taxon-name-part-type="family">Dytiscidae</tp:taxon-name-part></tp:taxon-name>)</article-title><source>Zookeys</source><day>12</day><month>8</month><year>2019</year><volume>871</volume><fpage>89</fpage><lpage>118</lpage><pub-id pub-id-type="doi">10.3897/zookeys.871.36337</pub-id></mixed-citation></tp:treatment-meta><tp:nomenclature><tp:taxon-name><object-id xmlns:xlink="http://www.w3.org/1999/xlink" content-type="arpha" xlink:type="simple">5b3fccaa-42c5-5d35-839e-e74704ac5b7e</object-id>
            <tp:taxon-name-part taxon-name-part-type="genus" reg="Copelatus">Copelatus</tp:taxon-name-part>
            <tp:taxon-name-part taxon-name-part-type="species" reg="betampona">betampona</tp:taxon-name-part>
            <object-id xmlns:xlink="http://www.w3.org/1999/xlink" content-type="zoobank" xlink:type="simple">http://zoobank.org/35880EF1-1719-48F5-B8D2-D71BBC4B4D17</object-id>
          </tp:taxon-name><tp:taxon-status xmlns:xlink="http://www.w3.org/1999/xlink" xlink:type="simple">sp. nov.</tp:taxon-status><xref ref-type="fig" rid="F1">Figs 1C</xref><xref ref-type="fig" rid="F2">, 2C</xref></tp:nomenclature><tp:treatment-sec sec-type="type locality" id="SECID0ED3AE"><title>Type locality.</title><p>Betampona Réserve Naturelle Intégrale (RNI) [<named-content xmlns:xlink="http://www.w3.org/1999/xlink" content-type="dwc:verbatimCoordinates" xlink:type="simple"><named-content content-type="geo-json" specific-use="{&#34;type&#34;:&#34;Point&#34;,&#34;coordinates&#34;:[49.199900,-17.916000]}" id="NCID0EM3AE" xlink:type="simple"><named-content content-type="dwc:verbatimCoordinates" xlink:type="simple"><named-content content-type="geo-json" specific-use="{&#34;type&#34;:&#34;Point&#34;,&#34;coordinates&#34;:[49.199900,-17.916000]}" id="NCID0ET3AE" xlink:type="simple">17.9160S, 49.1999E</named-content></named-content></named-content></named-content>] (Madagascar, Atsinanana region, Toamasina II)</p></tp:treatment-sec><tp:treatment-sec sec-type="type material" id="SECID0EX3AE"><title>Type material.</title><p><bold><italic>Holotype</italic></bold> ♂ GP (<named-content xmlns:xlink="http://www.w3.org/1999/xlink" content-type="dwc:institutional_code" xlink:type="simple">NHRS</named-content>): // <named-content xmlns:xlink="http://www.w3.org/1999/xlink" content-type="dwc:institutional_code" xlink:type="simple">NHRS</named-content>-JLKB | 000065440 // Madagascar: Toamasina: Atsinanana | Betampona RNI: lowalt rainforest | Path PPR, ca 100 m in from path PP | Dried out forest floor depression | MAD18-66: 24.II.2018 | <named-content xmlns:xlink="http://www.w3.org/1999/xlink" content-type="dwc:verbatimCoordinates" xlink:type="simple"><named-content content-type="geo-json" specific-use="{&#34;type&#34;:&#34;Point&#34;,&#34;coordinates&#34;:[49.199900,-17.916000]}" id="NCID0EV4AE" xlink:type="simple"><named-content content-type="dwc:verbatimCoordinates" xlink:type="simple"><named-content content-type="geo-json" specific-use="{&#34;type&#34;:&#34;Point&#34;,&#34;coordinates&#34;:[49.199900,-17.916000]}" id="NCID0E34AE" xlink:type="simple">17.9160S, 49.1999E</named-content></named-content></named-content></named-content>, 520 m | Leg. J. Bergsten &amp; T. Ranarilalatiana // Holotype | <italic><tp:taxon-name><tp:taxon-name-part taxon-name-part-type="genus" reg="Copelatus">Copelatus</tp:taxon-name-part> <tp:taxon-name-part taxon-name-part-type="species" reg="betampona">betampona</tp:taxon-name-part></tp:taxon-name></italic> sp. nov. | Det. Ranarilalatiana | &amp; Bergsten, 2019 //</p><p><bold><italic>Paratypes</italic></bold>: -6♂ GP, 8♀, 28 ex. (Alc.) (<named-content xmlns:xlink="http://www.w3.org/1999/xlink" content-type="dwc:institutional_code" xlink:type="simple">NHRS</named-content>, <named-content xmlns:xlink="http://www.w3.org/1999/xlink" content-type="dwc:institutional_code" xlink:type="simple">DEUA</named-content> &amp; <named-content xmlns:xlink="http://www.w3.org/1999/xlink" content-type="dwc:institutional_code" xlink:type="simple">PBZT/MBC</named-content>): // <named-content xmlns:xlink="http://www.w3.org/1999/xlink" content-type="dwc:institutional_code" xlink:type="simple">NHRS</named-content>-JLKB | 000011227, 65659, 65786, 66015, 66338–46, 65439, 11226 (Alc.) // Madagascar: Toamasina: Atsinanana | Betampona RNI: lowalt rainforest | Path PPR, ca 100 m in from path PP | Dried out forest floor depression | MAD18-66: 24.II.2018 | <named-content xmlns:xlink="http://www.w3.org/1999/xlink" content-type="dwc:verbatimCoordinates" xlink:type="simple"><named-content content-type="geo-json" specific-use="{&#34;type&#34;:&#34;Point&#34;,&#34;coordinates&#34;:[49.199900,-17.916000]}" id="NCID0EV6AE" xlink:type="simple"><named-content content-type="dwc:verbatimCoordinates" xlink:type="simple"><named-content content-type="geo-json" specific-use="{&#34;type&#34;:&#34;Point&#34;,&#34;coordinates&#34;:[49.199900,-17.916000]}" id="NCID0E36AE" xlink:type="simple">17.9160S, 49.1999E</named-content></named-content></named-content></named-content>, 520 m | Leg. J. Bergsten &amp; T. Ranarilalatiana // Paratype | <italic><tp:taxon-name><tp:taxon-name-part taxon-name-part-type="genus" reg="Copelatus">Copelatus</tp:taxon-name-part> <tp:taxon-name-part taxon-name-part-type="species" reg="betampona">betampona</tp:taxon-name-part></tp:taxon-name></italic> sp. nov. | Det. Ranarilalatiana | &amp; Bergsten, 2019 //</p><p>-3♂ GP, 24 ex. (Alc.) (<named-content xmlns:xlink="http://www.w3.org/1999/xlink" content-type="dwc:institutional_code" xlink:type="simple">NHRS</named-content>, <named-content xmlns:xlink="http://www.w3.org/1999/xlink" content-type="dwc:institutional_code" xlink:type="simple">DEUA</named-content> &amp; <named-content xmlns:xlink="http://www.w3.org/1999/xlink" content-type="dwc:institutional_code" xlink:type="simple">PBZT/MBC</named-content>): // <named-content xmlns:xlink="http://www.w3.org/1999/xlink" content-type="dwc:institutional_code" xlink:type="simple">NHRS</named-content>-JLKB | 000010812, 11222, 65657, 11223 (Alc.) // Madagascar: Toamasina II: Betampona | RNI: MAD17-01: Vohimarangitra: | <named-content xmlns:xlink="http://www.w3.org/1999/xlink" content-type="dwc:verbatimCoordinates" xlink:type="simple"><named-content content-type="geo-json" specific-use="{&#34;type&#34;:&#34;Point&#34;,&#34;coordinates&#34;:[49.199860,-17.916040]}" id="NCID0ERBAG" xlink:type="simple">S-17.91604; E49.19986</named-content></named-content>; 525 m: Dried | up forestpools in preaseape track: | 01/03/2017; Leg. T. Ranarilalatiana // Paratype | <italic><tp:taxon-name><tp:taxon-name-part taxon-name-part-type="genus" reg="Copelatus">Copelatus</tp:taxon-name-part> <tp:taxon-name-part taxon-name-part-type="species" reg="betampona">betampona</tp:taxon-name-part></tp:taxon-name></italic> sp. nov. | Det. Ranarilalatiana | &amp; Bergsten, 2019 //</p><p>-3♂ GP, 3♀ (<named-content xmlns:xlink="http://www.w3.org/1999/xlink" content-type="dwc:institutional_code" xlink:type="simple">NHRS</named-content>): // <named-content xmlns:xlink="http://www.w3.org/1999/xlink" content-type="dwc:institutional_code" xlink:type="simple">NHRS</named-content>-JLKB | 000011224–5, 65658, 66294–6 // Madagascar: Toamasina II: Betampona | RNI: MAD17-04: NW of park entrance: | <named-content xmlns:xlink="http://www.w3.org/1999/xlink" content-type="dwc:verbatimCoordinates" xlink:type="simple"><named-content content-type="geo-json" specific-use="{&#34;type&#34;:&#34;Point&#34;,&#34;coordinates&#34;:[49.202610,-17.930590]}" id="NCID0EVCAG" xlink:type="simple">S-17.93059; E49.20261</named-content></named-content>; 321 m: Dried | up pools in Patsitsatra stream: | 03/03/2017; Leg. T. Ranarilalatiana // Paratype | <italic><tp:taxon-name><tp:taxon-name-part taxon-name-part-type="genus" reg="Copelatus">Copelatus</tp:taxon-name-part> <tp:taxon-name-part taxon-name-part-type="species" reg="betampona">betampona</tp:taxon-name-part></tp:taxon-name></italic> sp. nov. | Det. Ranarilalatiana | &amp; Bergsten, 2019 //</p></tp:treatment-sec><tp:treatment-sec sec-type="diagnosis" id="SECID0EEDAG"><title>Diagnosis.</title><p>A slightly smaller species than preceding two and in fact the smallest of all known species of the <italic><tp:taxon-name><tp:taxon-name-part taxon-name-part-type="genus" reg="Copelatus">Copelatus</tp:taxon-name-part> <tp:taxon-name-part taxon-name-part-type="species" reg="erichsonii">erichsonii</tp:taxon-name-part></tp:taxon-name></italic> group from Madagascar. Penis diagnostic in lateral view, lacking a sinuation between the ventral hump and the apical blade and with a long extended and narrow apical blade (Fig. <xref ref-type="fig" rid="F2">2C</xref>). <italic><tp:taxon-name><tp:taxon-name-part taxon-name-part-type="genus" reg="Copelatus">Copelatus</tp:taxon-name-part> <tp:taxon-name-part taxon-name-part-type="species" reg="gabonicus">gabonicus</tp:taxon-name-part></tp:taxon-name></italic> Bilardo &amp; Pederzani, 1978 and <italic><tp:taxon-name><tp:taxon-name-part taxon-name-part-type="genus" reg="Copelatus">Copelatus</tp:taxon-name-part> <tp:taxon-name-part taxon-name-part-type="species" reg="evanidus">evanidus</tp:taxon-name-part></tp:taxon-name></italic> Bilardo &amp; Rocchi, 1995 (see figures in <xref ref-type="bibr" rid="B5">Bilardo and Rocchi 2015</xref>), both described from Gabon, have superficially similar type of genitalia, but differs in habitus and coloration as well as several genitalic details; the hump in lateral view is higher and more robust in <italic><tp:taxon-name><tp:taxon-name-part taxon-name-part-type="genus" reg="Copelatus">C.</tp:taxon-name-part> <tp:taxon-name-part taxon-name-part-type="species" reg="evadinus">evadinus</tp:taxon-name-part></tp:taxon-name></italic> and <italic><tp:taxon-name><tp:taxon-name-part taxon-name-part-type="genus" reg="Copelatus">C.</tp:taxon-name-part> <tp:taxon-name-part taxon-name-part-type="species" reg="gabonicus">gabonicus</tp:taxon-name-part></tp:taxon-name></italic> have subapical transverse sulcation also in left lateral view.</p></tp:treatment-sec><tp:treatment-sec sec-type="description" id="SECID0EJFAG"><title>Description.</title><p>Body length: 4.2–4.8 mm (♀: 4.2–4.6 mm, ♂: 4.6–4.8 mm).</p><p>Very similar in all respects to the two preceding species and only differences noted below.</p><p>Slightly smaller than both preceding species and somewhat less elongate (Fig. <xref ref-type="fig" rid="F1">1C</xref>).</p><p>The lightest testaceous species of all three. Elytra with very faint to no infuscation medially and infuscation between eyes on head essentially lacking (faint traces present).</p><p>Possibly more extensive striolation on pronotum, but individual variation likely to overlap between the species.</p><p>Metacoxal lines projecting anteriorly longer than in preceding two species but does not reach metaventral suture.</p><p>Male genitalia as in Figure <xref ref-type="fig" rid="F2">2C</xref>. Penis in lateral view diagnostic compared to preceding two species, with a ventral hump extending longer towards apex and without a sinuation between end of hump and beginning of apical blade. Apical blade lanceolate in shape with an evenly curved ventral margin. The large anterior portions of the asymetrically right-leaning hump also diagnostic in ventral view.</p></tp:treatment-sec><tp:treatment-sec sec-type="distribution" id="SECID0E5FAG"><title>Distribution.</title><p>Only known from Betampona RNI, eastern lowland Madagascar (Fig. <xref ref-type="fig" rid="F4">4A</xref>).</p><!--PageBreak --></tp:treatment-sec><tp:treatment-sec sec-type="ecology" id="SECID0EJGAG"><title>Ecology and conservation.</title><p><italic><tp:taxon-name><tp:taxon-name-part taxon-name-part-type="genus" reg="Copelatus">Copelatus</tp:taxon-name-part> <tp:taxon-name-part taxon-name-part-type="species" reg="betampona">betampona</tp:taxon-name-part></tp:taxon-name></italic> sp. nov. was found in lowland humid forests (300–550 m alt.) in dry shallow depressions of the forest floor with dead leaves and soil (Fig. <xref ref-type="fig" rid="F5">5</xref>). Betampona RNI is managed through collaboration between Madagascar National Parks (MNP) and Madagascar Fauna and Flora Group (MFG). Betampona is one of the better-preserved low altitude parcels of rainforest on the eastern coast of Madagascar (<xref ref-type="bibr" rid="B11">Gehring et al. 2010</xref>; <xref ref-type="bibr" rid="B24">Rosa et al. 2012</xref>). It covers 2228 ha today, was until the late 1950s continuous with nearby forests but has since diminished and it is currently estimated that only around 50% of the area remains as primary forest (<xref ref-type="bibr" rid="B10">Britt 2002</xref>). Incursion by slash-and-burn agriculture likely represents the greatest threat to the biodiversity in the reserve. The fact that neither the <italic><tp:taxon-name><tp:taxon-name-part taxon-name-part-type="genus" reg="Madaglymbus">Madaglymbus</tp:taxon-name-part></tp:taxon-name></italic> nor the <italic><tp:taxon-name><tp:taxon-name-part taxon-name-part-type="genus" reg="Copelatus">Copelatus</tp:taxon-name-part></tp:taxon-name></italic> species found here were conspecific with those of lowland humid forests further north in Masoala indicates that Betampona, despite its small size, has a high conservation value for endemic eastern lowland fauna.</p></tp:treatment-sec><tp:treatment-sec sec-type="etymology" id="SECID0EYHAG"><title>Etymology.</title><p>Named after the type locality and protected area where it was found, Betampona Réserve Naturelle Intégrale. The epithet is a noun in apposition.</p></tp:treatment-sec><tp:treatment-sec><!--Section generated to contain objects referenced in tp:taxon-treatment.--><fig id="F1" position="float" orientation="portrait"><object-id xmlns:xlink="http://www.w3.org/1999/xlink" content-type="doi" xlink:type="simple">10.3897/zookeys.871.36337.figure1</object-id><object-id xmlns:xlink="http://www.w3.org/1999/xlink" content-type="arpha" xlink:type="simple">7a2c0fd2-792f-5568-8a52-f060f9bcd1b4</object-id><label>Figure 1.</label><caption><p>Habitus, dorsal view. <bold>A</bold><italic><tp:taxon-name><tp:taxon-name-part taxon-name-part-type="genus" reg="Copelatus">Copelatus</tp:taxon-name-part> <tp:taxon-name-part taxon-name-part-type="species" reg="amphibius">amphibius</tp:taxon-name-part></tp:taxon-name></italic> sp. nov. (female) <bold>B</bold><italic><tp:taxon-name><tp:taxon-name-part taxon-name-part-type="genus" reg="Copelatus">Copelatus</tp:taxon-name-part> <tp:taxon-name-part taxon-name-part-type="species" reg="zanatanensis">zanatanensis</tp:taxon-name-part></tp:taxon-name></italic> sp. nov. (female) <bold>C</bold><italic><tp:taxon-name><tp:taxon-name-part taxon-name-part-type="genus" reg="Copelatus">Copelatus</tp:taxon-name-part> <tp:taxon-name-part taxon-name-part-type="species" reg="betampona">betampona</tp:taxon-name-part></tp:taxon-name></italic> sp. nov. (female) <bold>D</bold><italic><tp:taxon-name><tp:taxon-name-part taxon-name-part-type="genus" reg="Madaglymbus">Madaglymbus</tp:taxon-name-part> <tp:taxon-name-part taxon-name-part-type="species" reg="semifactus">semifactus</tp:taxon-name-part></tp:taxon-name></italic> sp. nov. (female) <bold>E</bold><italic><tp:taxon-name><tp:taxon-name-part taxon-name-part-type="genus" reg="Madaglymbus">Madaglymbus</tp:taxon-name-part> <tp:taxon-name-part taxon-name-part-type="species" reg="kelimaso">kelimaso</tp:taxon-name-part></tp:taxon-name></italic> sp. nov. (male) <bold>F</bold><italic><tp:taxon-name><tp:taxon-name-part taxon-name-part-type="genus" reg="Madaglymbus">Madaglymbus</tp:taxon-name-part> <tp:taxon-name-part taxon-name-part-type="species" reg="menalamba">menalamba</tp:taxon-name-part></tp:taxon-name></italic> sp. nov. (female).</p></caption><graphic xmlns:xlink="http://www.w3.org/1999/xlink" xlink:href="zookeys-871-089-g001.jpg" position="float" orientation="portrait" xlink:type="simple" id="oo_325108.jpg"><uri content-type="original_file" xlink:type="simple">https://binary.pensoft.net/fig/325108</uri></graphic></fig><fig id="F2" position="float" orientation="portrait"><object-id xmlns:xlink="http://www.w3.org/1999/xlink" content-type="doi" xlink:type="simple">10.3897/zookeys.871.36337.figure2</object-id><object-id xmlns:xlink="http://www.w3.org/1999/xlink" content-type="arpha" xlink:type="simple">52aaecce-bea3-58a9-80f1-0f25761021fa</object-id><label>Figure 2.</label><caption><p>Male genitalia. From left to right aedeagus in right lateral, ventral, left lateral views, and left paramere. <bold>A</bold><italic><tp:taxon-name><tp:taxon-name-part taxon-name-part-type="genus" reg="Copelatus">Copelatus</tp:taxon-name-part> <tp:taxon-name-part taxon-name-part-type="species" reg="amphibius">amphibius</tp:taxon-name-part></tp:taxon-name></italic> sp. nov. <bold>B</bold><italic><tp:taxon-name><tp:taxon-name-part taxon-name-part-type="genus" reg="Copelatus">Copelatus</tp:taxon-name-part> <tp:taxon-name-part taxon-name-part-type="species" reg="zanatanensis">zanatanensis</tp:taxon-name-part></tp:taxon-name></italic> sp. nov. <bold>C</bold><italic><tp:taxon-name><tp:taxon-name-part taxon-name-part-type="genus" reg="Copelatus">Copelatus</tp:taxon-name-part> <tp:taxon-name-part taxon-name-part-type="species" reg="betampona">betampona</tp:taxon-name-part></tp:taxon-name></italic> sp. nov.</p></caption><graphic xmlns:xlink="http://www.w3.org/1999/xlink" xlink:href="zookeys-871-089-g002.jpg" position="float" orientation="portrait" xlink:type="simple" id="oo_325109.jpg"><uri content-type="original_file" xlink:type="simple">https://binary.pensoft.net/fig/325109</uri></graphic></fig><fig id="F4" position="float" orientation="portrait"><object-id xmlns:xlink="http://www.w3.org/1999/xlink" content-type="doi" xlink:type="simple">10.3897/zookeys.871.36337.figure4</object-id><object-id xmlns:xlink="http://www.w3.org/1999/xlink" content-type="arpha" xlink:type="simple">78bea787-9f73-5e4a-aa1b-26bcec7018e4</object-id><label>Figure 4.</label><caption><p>Maps of Madagascar with species distributions and administrative divisions. <bold>A</bold><italic><tp:taxon-name><tp:taxon-name-part taxon-name-part-type="genus" reg="Copelatus">Copelatus</tp:taxon-name-part> <tp:taxon-name-part taxon-name-part-type="species" reg="amphibius">amphibius</tp:taxon-name-part></tp:taxon-name></italic> sp. nov. (circle), <italic><tp:taxon-name><tp:taxon-name-part taxon-name-part-type="genus" reg="Copelatus">Copelatus</tp:taxon-name-part> <tp:taxon-name-part taxon-name-part-type="species" reg="betampona">betampona</tp:taxon-name-part></tp:taxon-name></italic> sp. nov. (square) <bold>B</bold><italic><tp:taxon-name><tp:taxon-name-part taxon-name-part-type="genus" reg="Copelatus">Copelatus</tp:taxon-name-part> <tp:taxon-name-part taxon-name-part-type="species" reg="zanatanensis">zanatanensis</tp:taxon-name-part></tp:taxon-name></italic> sp. nov. (circle), <italic><tp:taxon-name><tp:taxon-name-part taxon-name-part-type="genus" reg="Madaglymbus">Madaglymbus</tp:taxon-name-part> <tp:taxon-name-part taxon-name-part-type="species" reg="semifactus">semifactus</tp:taxon-name-part></tp:taxon-name></italic> sp. nov. (square) <bold>C</bold><italic><tp:taxon-name><tp:taxon-name-part taxon-name-part-type="genus" reg="Madaglymbus">Madaglymbus</tp:taxon-name-part> <tp:taxon-name-part taxon-name-part-type="species" reg="kelimaso">kelimaso</tp:taxon-name-part></tp:taxon-name></italic> sp. nov. (circle), <italic><tp:taxon-name><tp:taxon-name-part taxon-name-part-type="genus" reg="Madaglymbus">Madaglymbus</tp:taxon-name-part> <tp:taxon-name-part taxon-name-part-type="species" reg="menalamba">menalamba</tp:taxon-name-part></tp:taxon-name></italic> sp. nov. (square) <bold>D</bold> current 22 regions and six former provinces of Madagascar.</p></caption><graphic xmlns:xlink="http://www.w3.org/1999/xlink" xlink:href="zookeys-871-089-g004.jpg" position="float" orientation="portrait" xlink:type="simple" id="oo_325111.jpg"><uri content-type="original_file" xlink:type="simple">https://binary.pensoft.net/fig/325111</uri></graphic></fig><fig id="F5" position="float" orientation="portrait"><object-id xmlns:xlink="http://www.w3.org/1999/xlink" content-type="doi" xlink:type="simple">10.3897/zookeys.871.36337.figure5</object-id><object-id xmlns:xlink="http://www.w3.org/1999/xlink" content-type="arpha" xlink:type="simple">8021f74d-473e-50e1-ab2f-09bb46b2ec5c</object-id><label>Figure 5.</label><caption><p>Habitat photo of locality MAD18-66, Betampona RNI. The three new species <italic><tp:taxon-name><tp:taxon-name-part taxon-name-part-type="genus" reg="Madaglymbus">Madaglymbus</tp:taxon-name-part> <tp:taxon-name-part taxon-name-part-type="species" reg="kelimaso">kelimaso</tp:taxon-name-part></tp:taxon-name></italic> sp. nov., <italic><tp:taxon-name><tp:taxon-name-part taxon-name-part-type="genus" reg="Madaglymbus">Madaglymbus</tp:taxon-name-part> <tp:taxon-name-part taxon-name-part-type="species" reg="semifactus">semifactus</tp:taxon-name-part></tp:taxon-name></italic> sp. nov., and <italic><tp:taxon-name><tp:taxon-name-part taxon-name-part-type="genus" reg="Copelatus">Copelatus</tp:taxon-name-part> <tp:taxon-name-part taxon-name-part-type="species" reg="betampona">betampona</tp:taxon-name-part></tp:taxon-name></italic> sp. nov. were found in this terrestrial habitat.</p></caption><graphic xmlns:xlink="http://www.w3.org/1999/xlink" xlink:href="zookeys-871-089-g005.jpg" position="float" orientation="portrait" xlink:type="simple" id="oo_325112.jpg"><uri content-type="original_file" xlink:type="simple">https://binary.pensoft.net/fig/325112</uri></graphic></fig></tp:treatment-sec><ref-list><ref id="B5"><mixed-citation xmlns:xlink="http://www.w3.org/1999/xlink" xlink:type="simple"><person-group><name name-style="western"><surname>Bilardo</surname><given-names>A</given-names></name><name name-style="western"><surname>Rocchi</surname><given-names>S</given-names></name></person-group> (<year>2015</year>) <article-title>A revision and synopsis of the African species of the genus <tp:taxon-name><tp:taxon-name-part taxon-name-part-type="genus">Copelatus</tp:taxon-name-part></tp:taxon-name> Erichson, 1832. The group <tp:taxon-name><tp:taxon-name-part taxon-name-part-type="genus"/><tp:taxon-name-part taxon-name-part-type="species">erichsonii</tp:taxon-name-part></tp:taxon-name>, subgroup atrosulcatus (<tp:taxon-name><tp:taxon-name-part taxon-name-part-type="order">Coleoptera</tp:taxon-name-part></tp:taxon-name><tp:taxon-name><tp:taxon-name-part taxon-name-part-type="family">Dytiscidae</tp:taxon-name-part></tp:taxon-name>).</article-title><source>Memorie della Società Italiana di Scienze Naturali e del Museo Civico di Storia Naturale di Milano</source><volume>40</volume>: <fpage>1</fpage>–<lpage>38</lpage>.</mixed-citation></ref><ref id="B11"><mixed-citation xmlns:xlink="http://www.w3.org/1999/xlink" xlink:type="simple"><person-group><name name-style="western"><surname>Gehring</surname><given-names>PS</given-names></name><name name-style="western"><surname>Ratsoavina</surname><given-names>FM</given-names></name><name name-style="western"><surname>Vences</surname><given-names>M</given-names></name></person-group> (<year>2010</year>) <article-title>Filling the gaps: amphibian and reptile records from lowland rainforests in eastern Madagascar.</article-title><source>Salamandra</source><volume>46</volume>: <fpage>214</fpage>–<lpage>234</lpage>. <ext-link xlink:type="simple" ext-link-type="uri" xlink:href="http://www.salamandra-journal.com/index.php/home/contents/2010-vol-46/223-gehring-p-s-f-m-ratsoavina-m-vences/file">http://www.salamandra-journal.com/index.php/home/contents/2010-vol-46/223-gehring-p-s-f-m-ratsoavina-m-vences/file</ext-link></mixed-citation></ref><ref id="B24"><mixed-citation xmlns:xlink="http://www.w3.org/1999/xlink" xlink:type="simple"><person-group><name name-style="western"><surname>Rosa</surname><given-names>GM</given-names></name><name name-style="western"><surname>Andreone</surname><given-names>F</given-names></name><name name-style="western"><surname>Crottini</surname><given-names>A</given-names></name><name name-style="western"><surname>Hauswaldt</surname><given-names>JS</given-names></name><name name-style="western"><surname>Noël</surname><given-names>J</given-names></name><name name-style="western"><surname>Rabibisoa</surname><given-names>NH</given-names></name><name name-style="western"><surname>Randriambahiniarime</surname><given-names>MO</given-names></name><name name-style="western"><surname>Rebelo</surname><given-names>R</given-names></name><name name-style="western"><surname>Raxworthy</surname><given-names>CJ</given-names></name></person-group> (<year>2012</year>) <article-title>The amphibians of the relict Betampona low-elevation rainforest, eastern Madagascar: An application of the integrative taxonomy approach to biodiversity assessments.</article-title><source>Biodiversity and Conservation</source><volume>21</volume>: <fpage>1531</fpage>–<lpage>1559</lpage>. <ext-link xlink:type="simple" ext-link-type="doi" xlink:href="10.1007/s10531-012-0262-x">https://doi.org/10.1007/s10531-012-0262-x</ext-link></mixed-citation></ref><ref id="B10"><mixed-citation xmlns:xlink="http://www.w3.org/1999/xlink" xlink:type="simple"><person-group><name name-style="western"><surname>Britt</surname><given-names>A</given-names></name></person-group> (<year>2002</year>) <article-title>Observations on Two Dwarf Dypsis Species in Betampona, Eastern Madagascar.</article-title><source>Palms</source><volume>46</volume>: <fpage>125</fpage>–<lpage>129</lpage>. <ext-link xlink:type="simple" ext-link-type="uri" xlink:href="http://www.palms.org/palmsjournal/2002/vol46n3p125-129.pdf">http://www.palms.org/palmsjournal/2002/vol46n3p125-129.pdf</ext-link></mixed-citation></ref></ref-list></tp:taxon-treatment>
