# Supplementary material for: Discovery of a specialist Copelatinae fauna on Madagascar: highly ephemeral tropical forest floor depressions as an overlooked habitat for diving beetles (Coleoptera, Dytiscidae)
Source: Zookeys. 2019 Aug 12;871:89–118. doi: 10.3897/zookeys.871.36337 (PMC6700060; doi:10.3897/zookeys.871.36337)
Supplement: XML Treatment for Madaglymbus [file zookeys.871.36337-treatment5.xml]

<!DOCTYPE tp:taxon-treatment
  PUBLIC "-//TaxonX//DTD Taxonomic Treatment Publishing DTD v0 20100105//EN" "tax-treatment-NSO.dtd">
<tp:taxon-treatment xmlns:tp="http://www.plazi.org/taxpub"><tp:treatment-meta><kwd-group><label>Taxon classification</label><kwd><named-content xmlns:xlink="http://www.w3.org/1999/xlink" content-type="kingdom">Animalia</named-content></kwd><kwd><named-content xmlns:xlink="http://www.w3.org/1999/xlink" content-type="order">Coleoptera</named-content></kwd><kwd><named-content xmlns:xlink="http://www.w3.org/1999/xlink" content-type="family">Dytiscidae</named-content></kwd></kwd-group><mixed-citation publication-type="journal"><person-group><name><surname>Ranarilalatiana</surname><given-names>Tolotra</given-names></name><name><surname>Bergsten</surname><given-names>Johannes</given-names></name></person-group><article-title>Discovery of a specialist <tp:taxon-name><tp:taxon-name-part taxon-name-part-type="subfamily">Copelatinae</tp:taxon-name-part></tp:taxon-name> fauna on Madagascar: highly ephemeral tropical forest floor depressions as an overlooked habitat for diving beetles (<tp:taxon-name><tp:taxon-name-part taxon-name-part-type="order">Coleoptera</tp:taxon-name-part></tp:taxon-name>, <tp:taxon-name><tp:taxon-name-part taxon-name-part-type="family">Dytiscidae</tp:taxon-name-part></tp:taxon-name>)</article-title><source>Zookeys</source><day>12</day><month>8</month><year>2019</year><volume>871</volume><fpage>89</fpage><lpage>118</lpage><pub-id pub-id-type="doi">10.3897/zookeys.871.36337</pub-id></mixed-citation></tp:treatment-meta><tp:nomenclature><tp:taxon-name><object-id xmlns:xlink="http://www.w3.org/1999/xlink" content-type="arpha" xlink:type="simple">85fec7ac-4c18-5841-bca5-5746598950d4</object-id>
            <tp:taxon-name-part taxon-name-part-type="genus" reg="Madaglymbus">Madaglymbus</tp:taxon-name-part>
          </tp:taxon-name><tp:taxon-authority>Shaverdo &amp; Balke, 2008</tp:taxon-authority></tp:nomenclature><tp:treatment-sec sec-type="remarks" id="SECID0E3IAG"><title>Remark.</title><p><italic><tp:taxon-name><tp:taxon-name-part taxon-name-part-type="genus" reg="Madaglymbus">Madaglymbus</tp:taxon-name-part></tp:taxon-name></italic> was erected for the Madagascar species of <italic><tp:taxon-name><tp:taxon-name-part taxon-name-part-type="genus" reg="Aglymbus">Aglymbus</tp:taxon-name-part></tp:taxon-name></italic> Sharp, 1880 by <xref ref-type="bibr" rid="B25">Shaverdo et al. (2008)</xref>. After <xref ref-type="bibr" rid="B22">Ranarilalatiana et al. (in press)</xref> transferred two <italic><tp:taxon-name><tp:taxon-name-part taxon-name-part-type="genus" reg="Copelatus">Copelatus</tp:taxon-name-part></tp:taxon-name></italic> species to <italic><tp:taxon-name><tp:taxon-name-part taxon-name-part-type="genus" reg="Madaglymbus">Madaglymbus</tp:taxon-name-part></tp:taxon-name></italic>, and including the three species described below, fifteen species and one subspecies are currently known from Madagascar and Comoros (see checklist below and <xref ref-type="bibr" rid="B21">Nilsson and Hájek 2019</xref>). We are constantly finding new species of this genus when collecting across Madagascar and it is premature to present a preliminary checklist including what is known but yet to be described. Revisionary work has been initiated with collegues and type material of all described species consulted directly or indirectly. The three species described below may not form a monophyletic group within the genus. They are described here in advance of a more complete revision of <italic><tp:taxon-name><tp:taxon-name-part taxon-name-part-type="genus" reg="Madaglymbus">Madaglymbus</tp:taxon-name-part></tp:taxon-name></italic> as enigmatic representatives with the terrestrial habitats where they were collected in common.</p><sec sec-type="Checklist" id="SECID0ERKAG"><title>Checklist</title><p><italic><tp:taxon-name><tp:taxon-name-part taxon-name-part-type="genus" reg="Madaglymbus">M.</tp:taxon-name-part> <tp:taxon-name-part taxon-name-part-type="species" reg="alutaceus">alutaceus</tp:taxon-name-part></tp:taxon-name></italic> (Régimbart, 1900) (Madagascar)</p><p><italic><tp:taxon-name><tp:taxon-name-part taxon-name-part-type="genus" reg="Madaglymbus">M.</tp:taxon-name-part> <tp:taxon-name-part taxon-name-part-type="species" reg="apicalis">apicalis</tp:taxon-name-part></tp:taxon-name></italic> (Fairmaire, 1898) (Madagascar)</p><p><italic><tp:taxon-name><tp:taxon-name-part taxon-name-part-type="genus" reg="Madaglymbus">M.</tp:taxon-name-part> <tp:taxon-name-part taxon-name-part-type="species" reg="elongatus">elongatus</tp:taxon-name-part></tp:taxon-name></italic> (H.J. Kolbe, 1883) (Madagascar)</p><p><italic><tp:taxon-name><tp:taxon-name-part taxon-name-part-type="genus" reg="Madaglymbus">M.</tp:taxon-name-part> <tp:taxon-name-part taxon-name-part-type="species" reg="fairmairei">fairmairei</tp:taxon-name-part></tp:taxon-name></italic> (Zimmermann, 1919) (Madagascar)</p><p><italic><tp:taxon-name><tp:taxon-name-part taxon-name-part-type="genus" reg="Madaglymbus">M.</tp:taxon-name-part> <tp:taxon-name-part taxon-name-part-type="species" reg="formosulus">formosulus</tp:taxon-name-part></tp:taxon-name></italic> (Guignot, 1956) (Madagascar)</p><p><italic><tp:taxon-name><tp:taxon-name-part taxon-name-part-type="genus" reg="Madaglymbus">M.</tp:taxon-name-part> <tp:taxon-name-part taxon-name-part-type="species" reg="johannis">johannis</tp:taxon-name-part></tp:taxon-name></italic> (Wewalka, 1982) (Madagascar)</p><p><italic><tp:taxon-name><tp:taxon-name-part taxon-name-part-type="genus" reg="Madaglymbus">M.</tp:taxon-name-part> <tp:taxon-name-part taxon-name-part-type="species" reg="kelimaso">kelimaso</tp:taxon-name-part></tp:taxon-name></italic> Ranarilalatiana &amp; Bergsten, 2019 sp. nov. (Madagascar)</p><p><italic><tp:taxon-name><tp:taxon-name-part taxon-name-part-type="genus" reg="Madaglymbus">M.</tp:taxon-name-part> <tp:taxon-name-part taxon-name-part-type="species" reg="mathaei">mathaei</tp:taxon-name-part></tp:taxon-name></italic> (Wewalka, 1982) (Madagascar)</p><!--PageBreak --><p><italic><tp:taxon-name><tp:taxon-name-part taxon-name-part-type="genus" reg="Madaglymbus">M.</tp:taxon-name-part> <tp:taxon-name-part taxon-name-part-type="species" reg="menalamba">menalamba</tp:taxon-name-part></tp:taxon-name></italic> Ranarilalatiana &amp; Bergsten, 2019 sp. nov. (Madagascar)</p><p><italic><tp:taxon-name><tp:taxon-name-part taxon-name-part-type="genus" reg="Madaglymbus">M.</tp:taxon-name-part> <tp:taxon-name-part taxon-name-part-type="species" reg="milloti">milloti</tp:taxon-name-part></tp:taxon-name></italic> (Guignot, 1959) (Comoros)</p><p><italic><tp:taxon-name><tp:taxon-name-part taxon-name-part-type="genus" reg="Madaglymbus">M.</tp:taxon-name-part> <tp:taxon-name-part taxon-name-part-type="species" reg="ruthwildae">ruthwildae</tp:taxon-name-part></tp:taxon-name></italic> Shaverdo &amp; Balke, 2008 (Madagascar)</p><p><italic><tp:taxon-name><tp:taxon-name-part taxon-name-part-type="genus" reg="Madaglymbus">M.</tp:taxon-name-part> <tp:taxon-name-part taxon-name-part-type="species" reg="semifactus">semifactus</tp:taxon-name-part></tp:taxon-name></italic> Ranarilalatiana &amp; Bergsten, 2019 sp. nov. (Madagascar)</p><p><italic><tp:taxon-name><tp:taxon-name-part taxon-name-part-type="genus" reg="Madaglymbus">M.</tp:taxon-name-part> <tp:taxon-name-part taxon-name-part-type="species" reg="strigulifer">strigulifer</tp:taxon-name-part></tp:taxon-name></italic> (Régimbart, 1903) (Madagascar)</p><p><tp:taxon-name><tp:taxon-name-part taxon-name-part-type="genus" reg="Madaglymbus">M.</tp:taxon-name-part> <tp:taxon-name-part taxon-name-part-type="species" reg="strigulifer">strigulifer</tp:taxon-name-part> <tp:taxon-name-part taxon-name-part-type="infraspecific-rank">ssp.</tp:taxon-name-part> <tp:taxon-name-part taxon-name-part-type="subspecies" reg="laevis">laevis</tp:taxon-name-part></tp:taxon-name> (Guignot, 1955) (Madagascar)</p><p><italic><tp:taxon-name><tp:taxon-name-part taxon-name-part-type="genus" reg="Madaglymbus">M.</tp:taxon-name-part> <tp:taxon-name-part taxon-name-part-type="species" reg="unguicularis">unguicularis</tp:taxon-name-part></tp:taxon-name></italic> (Régimbart, 1903) (Madagascar)</p><p><italic><tp:taxon-name><tp:taxon-name-part taxon-name-part-type="genus" reg="Madaglymbus">M.</tp:taxon-name-part> <tp:taxon-name-part taxon-name-part-type="species" reg="xanthogrammus">xanthogrammus</tp:taxon-name-part></tp:taxon-name></italic> (Régimbart, 1900) (Madagascar)</p></sec></tp:treatment-sec><ref-list><ref id="B25"><mixed-citation xmlns:xlink="http://www.w3.org/1999/xlink" xlink:type="simple"><person-group><name name-style="western"><surname>Shaverdo</surname><given-names>HV</given-names></name><name name-style="western"><surname>Monaghan</surname><given-names>MT</given-names></name><name name-style="western"><surname>Lees</surname><given-names>DC</given-names></name><name name-style="western"><surname>Ranaivosolo</surname><given-names>R</given-names></name><name name-style="western"><surname>Balke</surname><given-names>M</given-names></name></person-group> (<year>2008</year>) <article-title><italic><tp:taxon-name><tp:taxon-name-part taxon-name-part-type="genus">Madaglymbus</tp:taxon-name-part></tp:taxon-name></italic>, a new genus of Malagasy endemic diving beetles and description of a highly unusual species based on morphology and DNA sequence data (<tp:taxon-name><tp:taxon-name-part taxon-name-part-type="family">Dytiscidae</tp:taxon-name-part></tp:taxon-name>: <tp:taxon-name><tp:taxon-name-part taxon-name-part-type="subfamily">Copelatinae</tp:taxon-name-part></tp:taxon-name>).</article-title><source>Systematics and Biodiversity</source><volume>6</volume>: <fpage>43</fpage>–<lpage>51</lpage>. <ext-link xlink:type="simple" ext-link-type="doi" xlink:href="10.1017/S1477200007002599">https://doi.org/10.1017/S1477200007002599</ext-link></mixed-citation></ref><ref id="B22"><mixed-citation xmlns:xlink="http://www.w3.org/1999/xlink" xlink:type="simple"><person-group><name name-style="western"><surname>Ranarilalatiana</surname><given-names>T</given-names></name><name name-style="western"><surname>Raveloson Ravaomanarivo</surname><given-names>LH</given-names></name><name name-style="western"><surname>Bergsten</surname><given-names>J</given-names></name></person-group> (<year>in press</year>) Taxonomic revision of the genus <italic><tp:taxon-name><tp:taxon-name-part taxon-name-part-type="genus">Copelatus</tp:taxon-name-part></tp:taxon-name></italic> of Madagascar (<tp:taxon-name><tp:taxon-name-part taxon-name-part-type="order">Coleoptera</tp:taxon-name-part></tp:taxon-name>, <tp:taxon-name><tp:taxon-name-part taxon-name-part-type="family">Dytiscidae</tp:taxon-name-part></tp:taxon-name>, <tp:taxon-name><tp:taxon-name-part taxon-name-part-type="subfamily">Copelatinae</tp:taxon-name-part></tp:taxon-name>): the non-<tp:taxon-name><tp:taxon-name-part taxon-name-part-type="genus"/><tp:taxon-name-part taxon-name-part-type="species">erichsonii</tp:taxon-name-part></tp:taxon-name> group species. ZooKeys.</mixed-citation></ref><ref id="B21"><mixed-citation xmlns:xlink="http://www.w3.org/1999/xlink" xlink:type="simple"><person-group><name name-style="western"><surname>Nilsson</surname><given-names>AN</given-names></name><name name-style="western"><surname>Hájek</surname><given-names>J</given-names></name></person-group> (<year>2019</year>) A world catalogue of the family <tp:taxon-name><tp:taxon-name-part taxon-name-part-type="family">Dytiscidae</tp:taxon-name-part></tp:taxon-name>, or the diving beetles (<tp:taxon-name><tp:taxon-name-part taxon-name-part-type="order">Coleoptera</tp:taxon-name-part></tp:taxon-name>, <tp:taxon-name><tp:taxon-name-part taxon-name-part-type="suborder">Adephaga</tp:taxon-name-part></tp:taxon-name>). Version 1.I.2019, 307 pp. <ext-link xlink:type="simple" ext-link-type="uri" xlink:href="http://www.waterbeetles.eu/documents/W_CAT_Dytiscidae_2019.pdf">http://www.waterbeetles.eu/documents/W_CAT_Dytiscidae_2019.pdf</ext-link></mixed-citation></ref></ref-list></tp:taxon-treatment>
