# Supplementary material for: Discovery of a specialist Copelatinae fauna on Madagascar: highly ephemeral tropical forest floor depressions as an overlooked habitat for diving beetles (Coleoptera, Dytiscidae)
Source: Zookeys. 2019 Aug 12;871:89–118. doi: 10.3897/zookeys.871.36337 (PMC6700060; doi:10.3897/zookeys.871.36337)
Supplement: XML Treatment for Madaglymbus semifactus [file zookeys.871.36337-treatment6.xml]

<!DOCTYPE tp:taxon-treatment
  PUBLIC "-//TaxonX//DTD Taxonomic Treatment Publishing DTD v0 20100105//EN" "tax-treatment-NSO.dtd">
<tp:taxon-treatment xmlns:tp="http://www.plazi.org/taxpub"><tp:treatment-meta><kwd-group><label>Taxon classification</label><kwd><named-content xmlns:xlink="http://www.w3.org/1999/xlink" content-type="kingdom">Animalia</named-content></kwd><kwd><named-content xmlns:xlink="http://www.w3.org/1999/xlink" content-type="order">Coleoptera</named-content></kwd><kwd><named-content xmlns:xlink="http://www.w3.org/1999/xlink" content-type="family">Dytiscidae</named-content></kwd></kwd-group><mixed-citation publication-type="journal"><person-group><name><surname>Ranarilalatiana</surname><given-names>Tolotra</given-names></name><name><surname>Bergsten</surname><given-names>Johannes</given-names></name></person-group><article-title>Discovery of a specialist <tp:taxon-name><tp:taxon-name-part taxon-name-part-type="subfamily">Copelatinae</tp:taxon-name-part></tp:taxon-name> fauna on Madagascar: highly ephemeral tropical forest floor depressions as an overlooked habitat for diving beetles (<tp:taxon-name><tp:taxon-name-part taxon-name-part-type="order">Coleoptera</tp:taxon-name-part></tp:taxon-name>, <tp:taxon-name><tp:taxon-name-part taxon-name-part-type="family">Dytiscidae</tp:taxon-name-part></tp:taxon-name>)</article-title><source>Zookeys</source><day>12</day><month>8</month><year>2019</year><volume>871</volume><fpage>89</fpage><lpage>118</lpage><pub-id pub-id-type="doi">10.3897/zookeys.871.36337</pub-id></mixed-citation></tp:treatment-meta><tp:nomenclature><tp:taxon-name><object-id xmlns:xlink="http://www.w3.org/1999/xlink" content-type="arpha" xlink:type="simple">881fbda0-1031-5f4f-aeed-0ba39be2c813</object-id>
            <tp:taxon-name-part taxon-name-part-type="genus" reg="Madaglymbus">Madaglymbus</tp:taxon-name-part>
            <tp:taxon-name-part taxon-name-part-type="species" reg="semifactus">semifactus</tp:taxon-name-part>
            <object-id xmlns:xlink="http://www.w3.org/1999/xlink" content-type="zoobank" xlink:type="simple">http://zoobank.org/0AF0971B-F955-4590-87A8-24BDCD7F3088</object-id>
          </tp:taxon-name><tp:taxon-status xmlns:xlink="http://www.w3.org/1999/xlink" xlink:type="simple">sp. nov.</tp:taxon-status><xref ref-type="fig" rid="F1">Figs 1D</xref><xref ref-type="fig" rid="F3">, 3A</xref><!--PageBreak --></tp:nomenclature><tp:treatment-sec sec-type="type locality" id="SECID0E4SAG"><title>Type locality.</title><p>Betampona Réserve Naturelle Intégrale (RNI) [<named-content xmlns:xlink="http://www.w3.org/1999/xlink" content-type="dwc:verbatimCoordinates" xlink:type="simple"><named-content content-type="geo-json" specific-use="{&#34;type&#34;:&#34;Point&#34;,&#34;coordinates&#34;:[49.199900,-17.916000]}" id="NCID0EGTAG" xlink:type="simple"><named-content content-type="dwc:verbatimCoordinates" xlink:type="simple"><named-content content-type="geo-json" specific-use="{&#34;type&#34;:&#34;Point&#34;,&#34;coordinates&#34;:[49.199900,-17.916000]}" id="NCID0ENTAG" xlink:type="simple">17.9160S, 49.1999E</named-content></named-content></named-content></named-content>] (Madagascar, Atsinanana region, Toamasina II)</p></tp:treatment-sec><tp:treatment-sec sec-type="type material" id="SECID0ERTAG"><title>Type material.</title><p><bold><italic>Holotype</italic></bold> ♂ GP (<named-content xmlns:xlink="http://www.w3.org/1999/xlink" content-type="dwc:institutional_code" xlink:type="simple">NHRS</named-content>): // <named-content xmlns:xlink="http://www.w3.org/1999/xlink" content-type="dwc:institutional_code" xlink:type="simple">NHRS</named-content>-JLKB | 000065445 // Madagascar: Toamasina II: Betampona | RNI: MAD17-01: Vohimarangitra: | <named-content xmlns:xlink="http://www.w3.org/1999/xlink" content-type="dwc:verbatimCoordinates" xlink:type="simple"><named-content content-type="geo-json" specific-use="{&#34;type&#34;:&#34;Point&#34;,&#34;coordinates&#34;:[49.199860,-17.916040]}" id="NCID0EPUAG" xlink:type="simple">S-17.91604; E49.19986</named-content></named-content>; 525 m: Dried | up forestpools in preaseape track: | 01/03/2017; Leg. T. Ranarilalatiana // Holotype | <italic><tp:taxon-name><tp:taxon-name-part taxon-name-part-type="genus" reg="Madaglymbus">Madaglymbus</tp:taxon-name-part> <tp:taxon-name-part taxon-name-part-type="species" reg="semifactus">semifactus</tp:taxon-name-part></tp:taxon-name></italic> sp. nov. | Det. Ranarilalatiana | &amp; Bergsten, 2019 //</p><p><bold><italic>Paratypes</italic></bold>: -4♂ GP, 7♀ (<named-content xmlns:xlink="http://www.w3.org/1999/xlink" content-type="dwc:institutional_code" xlink:type="simple">NHRS</named-content>, <named-content xmlns:xlink="http://www.w3.org/1999/xlink" content-type="dwc:institutional_code" xlink:type="simple">DEUA</named-content> &amp; <named-content xmlns:xlink="http://www.w3.org/1999/xlink" content-type="dwc:institutional_code" xlink:type="simple">PBZT/MBC</named-content>): // <named-content xmlns:xlink="http://www.w3.org/1999/xlink" content-type="dwc:institutional_code" xlink:type="simple">NHRS</named-content>-JLKB | 000066233, 66235–41, 66297–9 // Madagascar: Toamasina: Atsinanana | Betampona RNI: lowalt rainforest | Path PPR, ca 100 m in from path PP | Dried out forest floor depression | MAD18-66: 24.II.2018 | <named-content xmlns:xlink="http://www.w3.org/1999/xlink" content-type="dwc:verbatimCoordinates" xlink:type="simple"><named-content content-type="geo-json" specific-use="{&#34;type&#34;:&#34;Point&#34;,&#34;coordinates&#34;:[49.199900,-17.916000]}" id="NCID0EIWAG" xlink:type="simple"><named-content content-type="dwc:verbatimCoordinates" xlink:type="simple"><named-content content-type="geo-json" specific-use="{&#34;type&#34;:&#34;Point&#34;,&#34;coordinates&#34;:[49.199900,-17.916000]}" id="NCID0EPWAG" xlink:type="simple">17.9160S, 49.1999E</named-content></named-content></named-content></named-content>, 520 m | Leg. J. Bergsten &amp; T. Ranarilalatiana // Paratype | <italic><tp:taxon-name><tp:taxon-name-part taxon-name-part-type="genus" reg="Madaglymbus">Madaglymbus</tp:taxon-name-part> <tp:taxon-name-part taxon-name-part-type="species" reg="semifactus">semifactus</tp:taxon-name-part></tp:taxon-name></italic> sp. nov. | Det. Ranarilalatiana | &amp; Bergsten, 2019 //</p><p>-2♀, 1♂ GP, 4♀ (Alc.) (<named-content xmlns:xlink="http://www.w3.org/1999/xlink" content-type="dwc:institutional_code" xlink:type="simple">NHRS</named-content>): // <named-content xmlns:xlink="http://www.w3.org/1999/xlink" content-type="dwc:institutional_code" xlink:type="simple">NHRS</named-content>-JLKB | 000065446–7, 65456, 65448 (Alc.) // Madagascar: Toamasina II: Betampona | RNI: MAD17-01: Vohimarangitra: | <named-content xmlns:xlink="http://www.w3.org/1999/xlink" content-type="dwc:verbatimCoordinates" xlink:type="simple"><named-content content-type="geo-json" specific-use="{&#34;type&#34;:&#34;Point&#34;,&#34;coordinates&#34;:[49.199860,-17.916040]}" id="NCID0ETXAG" xlink:type="simple">S-17.91604; E49.19986</named-content></named-content>; 525 m: Dried | up forestpools in preaseape track: | 01/03/2017; Leg. T. Ranarilalatiana // Paratype | <italic><tp:taxon-name><tp:taxon-name-part taxon-name-part-type="genus" reg="Madaglymbus">Madaglymbus</tp:taxon-name-part> <tp:taxon-name-part taxon-name-part-type="species" reg="semifactus">semifactus</tp:taxon-name-part></tp:taxon-name></italic> sp. nov. | Det. Ranarilalatiana | &amp; Bergsten, 2019 //</p><p>-2♀, 4♀ (Alc.) (<named-content xmlns:xlink="http://www.w3.org/1999/xlink" content-type="dwc:institutional_code" xlink:type="simple">NHRS</named-content>): // <named-content xmlns:xlink="http://www.w3.org/1999/xlink" content-type="dwc:institutional_code" xlink:type="simple">NHRS</named-content>-JLKB | 000065442–3, 65444 (Alc.) // Madagascar: Toamasina II: Betampona | RNI: MAD17-04: NW of park entrance: | <named-content xmlns:xlink="http://www.w3.org/1999/xlink" content-type="dwc:verbatimCoordinates" xlink:type="simple"><named-content content-type="geo-json" specific-use="{&#34;type&#34;:&#34;Point&#34;,&#34;coordinates&#34;:[49.202610,-17.930590]}" id="NCID0EXYAG" xlink:type="simple">S-17.93059; E49.20261</named-content></named-content>; 321 m: Dried | up pools in Patsitsatra stream: | 03/03/2017; Leg. T. Ranarilalatiana // Paratype | <italic><tp:taxon-name><tp:taxon-name-part taxon-name-part-type="genus" reg="Madaglymbus">Madaglymbus</tp:taxon-name-part> <tp:taxon-name-part taxon-name-part-type="species" reg="semifactus">semifactus</tp:taxon-name-part></tp:taxon-name></italic> sp. nov. | Det. Ranarilalatiana | &amp; Bergsten, 2019 //</p><p>-1♂ GP (<named-content xmlns:xlink="http://www.w3.org/1999/xlink" content-type="dwc:institutional_code" xlink:type="simple">NHRS</named-content>): // <named-content xmlns:xlink="http://www.w3.org/1999/xlink" content-type="dwc:institutional_code" xlink:type="simple">NHRS</named-content>-JLKB | 000065441 // Madagascar: Toamasina II: Analalava | reserve: MAD17-09: N of nursery | plants: <named-content xmlns:xlink="http://www.w3.org/1999/xlink" content-type="dwc:verbatimCoordinates" xlink:type="simple"><named-content content-type="geo-json" specific-use="{&#34;type&#34;:&#34;Point&#34;,&#34;coordinates&#34;:[49.457020,-17.705320]}" id="NCID0E2ZAG" xlink:type="simple">S-17.70532; E49.45702</named-content></named-content>; 75 m: | forest pools: 08/03/2017; Leg. T. | Ranarilalatiana // Paratype | <italic><tp:taxon-name><tp:taxon-name-part taxon-name-part-type="genus" reg="Madaglymbus">Madaglymbus</tp:taxon-name-part> <tp:taxon-name-part taxon-name-part-type="species" reg="semifactus">semifactus</tp:taxon-name-part></tp:taxon-name></italic> sp. nov. | Det. Ranarilalatiana | &amp; Bergsten, 2019 //</p></tp:treatment-sec><tp:treatment-sec sec-type="diagnosis" id="SECID0EK1AG"><title>Diagnosis.</title><p>A small <italic><tp:taxon-name><tp:taxon-name-part taxon-name-part-type="genus" reg="Madaglymbus">Madaglymbus</tp:taxon-name-part></tp:taxon-name></italic> species, more oval than the two following species, with continuous outline between pronotum and elytra. Similar to <italic><tp:taxon-name><tp:taxon-name-part taxon-name-part-type="genus" reg="Madaglymbus">M.</tp:taxon-name-part> <tp:taxon-name-part taxon-name-part-type="species" reg="johannis">johannis</tp:taxon-name-part></tp:taxon-name></italic><!--PageBreak -->(Wewalka, 1982) but less elongate and easily distinguishable by the punctured elytra, punctures that are much finer than in <italic><tp:taxon-name><tp:taxon-name-part taxon-name-part-type="genus" reg="Madaglymbus">M.</tp:taxon-name-part> <tp:taxon-name-part taxon-name-part-type="species" reg="menalamba">menalamba</tp:taxon-name-part></tp:taxon-name></italic> sp. nov. Penis in ventral view short and straight (Fig. <xref ref-type="fig" rid="F3">3A</xref>), not right-angled towards apex as in <italic><tp:taxon-name><tp:taxon-name-part taxon-name-part-type="genus" reg="Madaglymbus">M.</tp:taxon-name-part> <tp:taxon-name-part taxon-name-part-type="species" reg="johannis">johannis</tp:taxon-name-part></tp:taxon-name></italic>.</p><fig id="F3" position="float" orientation="portrait"><object-id xmlns:xlink="http://www.w3.org/1999/xlink" content-type="doi" xlink:type="simple">10.3897/zookeys.871.36337.figure3</object-id><object-id xmlns:xlink="http://www.w3.org/1999/xlink" content-type="arpha" xlink:type="simple">5e1ed65c-5c97-5e0a-abe9-6ddb62822a44</object-id><label>Figure 3.</label><caption><p>Male genitalia. From left to right aedeagus in right lateral, ventral, left lateral views, and left paramere. <bold>A</bold><italic><tp:taxon-name><tp:taxon-name-part taxon-name-part-type="genus" reg="Madaglymbus">Madaglymbus</tp:taxon-name-part> <tp:taxon-name-part taxon-name-part-type="species" reg="semifactus">semifactus</tp:taxon-name-part></tp:taxon-name></italic> sp. nov. <bold>B</bold><italic><tp:taxon-name><tp:taxon-name-part taxon-name-part-type="genus" reg="Madaglymbus">Madaglymbus</tp:taxon-name-part> <tp:taxon-name-part taxon-name-part-type="species" reg="kelimaso">kelimaso</tp:taxon-name-part></tp:taxon-name></italic> sp. nov. <bold>C</bold><italic><tp:taxon-name><tp:taxon-name-part taxon-name-part-type="genus" reg="Madaglymbus">Madaglymbus</tp:taxon-name-part> <tp:taxon-name-part taxon-name-part-type="species" reg="menalamba">menalamba</tp:taxon-name-part></tp:taxon-name></italic> sp. nov.</p></caption><graphic xmlns:xlink="http://www.w3.org/1999/xlink" xlink:href="zookeys-871-089-g003.jpg" position="float" orientation="portrait" xlink:type="simple" id="oo_325110.jpg"><uri content-type="original_file" xlink:type="simple">https://binary.pensoft.net/fig/325110</uri></graphic></fig></tp:treatment-sec><tp:treatment-sec sec-type="description" id="SECID0ES4AG"><title>Description.</title><p>Body length: 3.7–4.2 mm (♀: 3.7–4.2 mm, ♂: 3.9–4.1 mm).</p><p>Body shape broadly oval with a continuous outline laterally between pronotum and elytra (Fig. <xref ref-type="fig" rid="F1">1D</xref>).</p><!--PageBreak --><p>Head and pronotum rufous, infuscated inside eyes and vaguely medially on pronotum. Elytra infuscated medially but with testaceous sections basally, laterally and apically. Appendages testaceous except metatarsus rufotestaceous.</p><p>Elytra and pronotum covered with fine punctures, much finer than in <italic><tp:taxon-name><tp:taxon-name-part taxon-name-part-type="genus" reg="Madaglymbus">M.</tp:taxon-name-part> <tp:taxon-name-part taxon-name-part-type="species" reg="menalamba">menalamba</tp:taxon-name-part></tp:taxon-name></italic> sp. nov, but a distinguishing feature compared with the smooth elytra of <italic><tp:taxon-name><tp:taxon-name-part taxon-name-part-type="genus" reg="Madaglymbus">M.</tp:taxon-name-part> <tp:taxon-name-part taxon-name-part-type="species" reg="johannis">johannis</tp:taxon-name-part></tp:taxon-name></italic>. Punctures on pronotum concentrated laterally with only micropunctures medially. Lateral marginal bead on pronotum thin and present only in posterior half. Head, pronotum and elytra with same type of microreticulation and micropunctures.</p><p>Ventral side rufotestaceous, metacoxal plate and abdominal sternites II–IV with few fine strioles laterally. Metacoxal lines absent. Anterior metaventral process broad.</p><p>Male pro and mesotarsal segments I–III dilated and ventrally equipped with adhesive discs (constellation I:3, 4, II:4, III:4). Anterodistal angle of protarsal segment IV with a modified stout seta.</p><p>Penis bilobed with ventral lobe extending to near, but stops before, apex of dorsal lobe. Penis straight, short and pointed with a thin apex in ventral view, straight and evenly tapering towards apex in lateral view (Fig. <xref ref-type="fig" rid="F3">3A</xref>). Compared with the longer and thinner penis of <italic><tp:taxon-name><tp:taxon-name-part taxon-name-part-type="genus" reg="Madaglymbus">M.</tp:taxon-name-part> <tp:taxon-name-part taxon-name-part-type="species" reg="johannis">johannis</tp:taxon-name-part></tp:taxon-name></italic>, <italic><tp:taxon-name><tp:taxon-name-part taxon-name-part-type="genus" reg="Madaglymbus">M.</tp:taxon-name-part> <tp:taxon-name-part taxon-name-part-type="species" reg="semifactus">semifactus</tp:taxon-name-part></tp:taxon-name></italic> sp. nov. has a shorter and straighter penis, neither right-turned at apex in ventral view nor downturned in lateral view. Parameres with a rather long but broad apical extension (Fig. <xref ref-type="fig" rid="F3">3A</xref>).</p><p>Female similar to male.</p></tp:treatment-sec><tp:treatment-sec sec-type="distribution" id="SECID0E16AG"><title>Distribution.</title><p>Known from Betampona RNI and at Analalava reserve, eastern lowland Madagascar (Fig. <xref ref-type="fig" rid="F4">4B</xref>).</p><fig id="F4" position="float" orientation="portrait"><object-id xmlns:xlink="http://www.w3.org/1999/xlink" content-type="doi" xlink:type="simple">10.3897/zookeys.871.36337.figure4</object-id><object-id xmlns:xlink="http://www.w3.org/1999/xlink" content-type="arpha" xlink:type="simple">78bea787-9f73-5e4a-aa1b-26bcec7018e4</object-id><label>Figure 4.</label><caption><p>Maps of Madagascar with species distributions and administrative divisions. <bold>A</bold><italic><tp:taxon-name><tp:taxon-name-part taxon-name-part-type="genus" reg="Copelatus">Copelatus</tp:taxon-name-part> <tp:taxon-name-part taxon-name-part-type="species" reg="amphibius">amphibius</tp:taxon-name-part></tp:taxon-name></italic> sp. nov. (circle), <italic><tp:taxon-name><tp:taxon-name-part taxon-name-part-type="genus" reg="Copelatus">Copelatus</tp:taxon-name-part> <tp:taxon-name-part taxon-name-part-type="species" reg="betampona">betampona</tp:taxon-name-part></tp:taxon-name></italic> sp. nov. (square) <bold>B</bold><italic><tp:taxon-name><tp:taxon-name-part taxon-name-part-type="genus" reg="Copelatus">Copelatus</tp:taxon-name-part> <tp:taxon-name-part taxon-name-part-type="species" reg="zanatanensis">zanatanensis</tp:taxon-name-part></tp:taxon-name></italic> sp. nov. (circle), <italic><tp:taxon-name><tp:taxon-name-part taxon-name-part-type="genus" reg="Madaglymbus">Madaglymbus</tp:taxon-name-part> <tp:taxon-name-part taxon-name-part-type="species" reg="semifactus">semifactus</tp:taxon-name-part></tp:taxon-name></italic> sp. nov. (square) <bold>C</bold><italic><tp:taxon-name><tp:taxon-name-part taxon-name-part-type="genus" reg="Madaglymbus">Madaglymbus</tp:taxon-name-part> <tp:taxon-name-part taxon-name-part-type="species" reg="kelimaso">kelimaso</tp:taxon-name-part></tp:taxon-name></italic> sp. nov. (circle), <italic><tp:taxon-name><tp:taxon-name-part taxon-name-part-type="genus" reg="Madaglymbus">Madaglymbus</tp:taxon-name-part> <tp:taxon-name-part taxon-name-part-type="species" reg="menalamba">menalamba</tp:taxon-name-part></tp:taxon-name></italic> sp. nov. (square) <bold>D</bold> current 22 regions and six former provinces of Madagascar.</p></caption><graphic xmlns:xlink="http://www.w3.org/1999/xlink" xlink:href="zookeys-871-089-g004.jpg" position="float" orientation="portrait" xlink:type="simple" id="oo_325111.jpg"><uri content-type="original_file" xlink:type="simple">https://binary.pensoft.net/fig/325111</uri></graphic></fig></tp:treatment-sec><tp:treatment-sec sec-type="ecology" id="SECID0E2CBG"><title>Ecology and conservation.</title><p>The species was found in Betampona RNI and collected under the same circumstances as <italic><tp:taxon-name><tp:taxon-name-part taxon-name-part-type="genus" reg="Copelatus">C.</tp:taxon-name-part> <tp:taxon-name-part taxon-name-part-type="species" reg="betampona">betampona</tp:taxon-name-part></tp:taxon-name></italic> sp. nov. (Fig. <xref ref-type="fig" rid="F5">5</xref>). One specimen was collected from Analalava reserve in forest pools after a cyclone with heavy rain.</p><fig id="F5" position="float" orientation="portrait"><object-id xmlns:xlink="http://www.w3.org/1999/xlink" content-type="doi" xlink:type="simple">10.3897/zookeys.871.36337.figure5</object-id><object-id xmlns:xlink="http://www.w3.org/1999/xlink" content-type="arpha" xlink:type="simple">8021f74d-473e-50e1-ab2f-09bb46b2ec5c</object-id><label>Figure 5.</label><caption><p>Habitat photo of locality MAD18-66, Betampona RNI. The three new species <italic><tp:taxon-name><tp:taxon-name-part taxon-name-part-type="genus" reg="Madaglymbus">Madaglymbus</tp:taxon-name-part> <tp:taxon-name-part taxon-name-part-type="species" reg="kelimaso">kelimaso</tp:taxon-name-part></tp:taxon-name></italic> sp. nov., <italic><tp:taxon-name><tp:taxon-name-part taxon-name-part-type="genus" reg="Madaglymbus">Madaglymbus</tp:taxon-name-part> <tp:taxon-name-part taxon-name-part-type="species" reg="semifactus">semifactus</tp:taxon-name-part></tp:taxon-name></italic> sp. nov., and <italic><tp:taxon-name><tp:taxon-name-part taxon-name-part-type="genus" reg="Copelatus">Copelatus</tp:taxon-name-part> <tp:taxon-name-part taxon-name-part-type="species" reg="betampona">betampona</tp:taxon-name-part></tp:taxon-name></italic> sp. nov. were found in this terrestrial habitat.</p></caption><graphic xmlns:xlink="http://www.w3.org/1999/xlink" xlink:href="zookeys-871-089-g005.jpg" position="float" orientation="portrait" xlink:type="simple" id="oo_325112.jpg"><uri content-type="original_file" xlink:type="simple">https://binary.pensoft.net/fig/325112</uri></graphic></fig><fig id="F6" position="float" orientation="portrait"><object-id xmlns:xlink="http://www.w3.org/1999/xlink" content-type="doi" xlink:type="simple">10.3897/zookeys.871.36337.figure6</object-id><object-id xmlns:xlink="http://www.w3.org/1999/xlink" content-type="arpha" xlink:type="simple">94e1f684-0924-5889-8339-72c21f0ed6ff</object-id><label>Figure 6.</label><caption><p>Habitat photo of locality MAD18-43, Masoala NP where <italic><tp:taxon-name><tp:taxon-name-part taxon-name-part-type="genus" reg="Copelatus">Copelatus</tp:taxon-name-part> <tp:taxon-name-part taxon-name-part-type="species" reg="zanatanensis">zanatanensis</tp:taxon-name-part></tp:taxon-name></italic> sp. nov. was found.</p></caption><graphic xmlns:xlink="http://www.w3.org/1999/xlink" xlink:href="zookeys-871-089-g006.jpg" position="float" orientation="portrait" xlink:type="simple" id="oo_325113.jpg"><uri content-type="original_file" xlink:type="simple">https://binary.pensoft.net/fig/325113</uri></graphic></fig></tp:treatment-sec><tp:treatment-sec sec-type="etymology" id="SECID0EWFBG"><title>Etymology.</title><p>“Semifactus” means half-done or half-finished here referring to that this species is possibly less modified to spending time on land compared to next two <italic><tp:taxon-name><tp:taxon-name-part taxon-name-part-type="genus" reg="Madaglymbus">Madaglymbus</tp:taxon-name-part></tp:taxon-name></italic> species.</p></tp:treatment-sec><tp:treatment-sec><!--Section generated to contain objects referenced in tp:taxon-treatment.--><fig id="F1" position="float" orientation="portrait"><object-id xmlns:xlink="http://www.w3.org/1999/xlink" content-type="doi" xlink:type="simple">10.3897/zookeys.871.36337.figure1</object-id><object-id xmlns:xlink="http://www.w3.org/1999/xlink" content-type="arpha" xlink:type="simple">7a2c0fd2-792f-5568-8a52-f060f9bcd1b4</object-id><label>Figure 1.</label><caption><p>Habitus, dorsal view. <bold>A</bold><italic><tp:taxon-name><tp:taxon-name-part taxon-name-part-type="genus" reg="Copelatus">Copelatus</tp:taxon-name-part> <tp:taxon-name-part taxon-name-part-type="species" reg="amphibius">amphibius</tp:taxon-name-part></tp:taxon-name></italic> sp. nov. (female) <bold>B</bold><italic><tp:taxon-name><tp:taxon-name-part taxon-name-part-type="genus" reg="Copelatus">Copelatus</tp:taxon-name-part> <tp:taxon-name-part taxon-name-part-type="species" reg="zanatanensis">zanatanensis</tp:taxon-name-part></tp:taxon-name></italic> sp. nov. (female) <bold>C</bold><italic><tp:taxon-name><tp:taxon-name-part taxon-name-part-type="genus" reg="Copelatus">Copelatus</tp:taxon-name-part> <tp:taxon-name-part taxon-name-part-type="species" reg="betampona">betampona</tp:taxon-name-part></tp:taxon-name></italic> sp. nov. (female) <bold>D</bold><italic><tp:taxon-name><tp:taxon-name-part taxon-name-part-type="genus" reg="Madaglymbus">Madaglymbus</tp:taxon-name-part> <tp:taxon-name-part taxon-name-part-type="species" reg="semifactus">semifactus</tp:taxon-name-part></tp:taxon-name></italic> sp. nov. (female) <bold>E</bold><italic><tp:taxon-name><tp:taxon-name-part taxon-name-part-type="genus" reg="Madaglymbus">Madaglymbus</tp:taxon-name-part> <tp:taxon-name-part taxon-name-part-type="species" reg="kelimaso">kelimaso</tp:taxon-name-part></tp:taxon-name></italic> sp. nov. (male) <bold>F</bold><italic><tp:taxon-name><tp:taxon-name-part taxon-name-part-type="genus" reg="Madaglymbus">Madaglymbus</tp:taxon-name-part> <tp:taxon-name-part taxon-name-part-type="species" reg="menalamba">menalamba</tp:taxon-name-part></tp:taxon-name></italic> sp. nov. (female).</p></caption><graphic xmlns:xlink="http://www.w3.org/1999/xlink" xlink:href="zookeys-871-089-g001.jpg" position="float" orientation="portrait" xlink:type="simple" id="oo_325108.jpg"><uri content-type="original_file" xlink:type="simple">https://binary.pensoft.net/fig/325108</uri></graphic></fig></tp:treatment-sec></tp:taxon-treatment>
