# Supplementary material for: Discovery of a specialist Copelatinae fauna on Madagascar: highly ephemeral tropical forest floor depressions as an overlooked habitat for diving beetles (Coleoptera, Dytiscidae)
Source: Zookeys. 2019 Aug 12;871:89–118. doi: 10.3897/zookeys.871.36337 (PMC6700060; doi:10.3897/zookeys.871.36337)
Supplement: XML Treatment for Madaglymbus kelimaso [file zookeys.871.36337-treatment7.xml]

<!DOCTYPE tp:taxon-treatment
  PUBLIC "-//TaxonX//DTD Taxonomic Treatment Publishing DTD v0 20100105//EN" "tax-treatment-NSO.dtd">
<tp:taxon-treatment xmlns:tp="http://www.plazi.org/taxpub"><tp:treatment-meta><kwd-group><label>Taxon classification</label><kwd><named-content xmlns:xlink="http://www.w3.org/1999/xlink" content-type="kingdom">Animalia</named-content></kwd><kwd><named-content xmlns:xlink="http://www.w3.org/1999/xlink" content-type="order">Coleoptera</named-content></kwd><kwd><named-content xmlns:xlink="http://www.w3.org/1999/xlink" content-type="family">Dytiscidae</named-content></kwd></kwd-group><mixed-citation publication-type="journal"><person-group><name><surname>Ranarilalatiana</surname><given-names>Tolotra</given-names></name><name><surname>Bergsten</surname><given-names>Johannes</given-names></name></person-group><article-title>Discovery of a specialist <tp:taxon-name><tp:taxon-name-part taxon-name-part-type="subfamily">Copelatinae</tp:taxon-name-part></tp:taxon-name> fauna on Madagascar: highly ephemeral tropical forest floor depressions as an overlooked habitat for diving beetles (<tp:taxon-name><tp:taxon-name-part taxon-name-part-type="order">Coleoptera</tp:taxon-name-part></tp:taxon-name>, <tp:taxon-name><tp:taxon-name-part taxon-name-part-type="family">Dytiscidae</tp:taxon-name-part></tp:taxon-name>)</article-title><source>Zookeys</source><day>12</day><month>8</month><year>2019</year><volume>871</volume><fpage>89</fpage><lpage>118</lpage><pub-id pub-id-type="doi">10.3897/zookeys.871.36337</pub-id></mixed-citation></tp:treatment-meta><tp:nomenclature><tp:taxon-name><object-id xmlns:xlink="http://www.w3.org/1999/xlink" content-type="arpha" xlink:type="simple">33ec148f-3ce6-5aaf-90ce-bb884bc02e4c</object-id>
            <tp:taxon-name-part taxon-name-part-type="genus" reg="Madaglymbus">Madaglymbus</tp:taxon-name-part>
            <tp:taxon-name-part taxon-name-part-type="species" reg="kelimaso">kelimaso</tp:taxon-name-part>
            <object-id xmlns:xlink="http://www.w3.org/1999/xlink" content-type="zoobank" xlink:type="simple">http://zoobank.org/9AE65691-3F6E-42F8-8BD3-91FDA4EB9953</object-id>
          </tp:taxon-name><tp:taxon-status xmlns:xlink="http://www.w3.org/1999/xlink" xlink:type="simple">sp. nov.</tp:taxon-status><xref ref-type="fig" rid="F1">Figs 1E</xref><xref ref-type="fig" rid="F3">, 3B</xref></tp:nomenclature><tp:treatment-sec sec-type="type locality" id="SECID0ETHBG"><title>Type locality.</title><p>Analalava Reserve [<named-content xmlns:xlink="http://www.w3.org/1999/xlink" content-type="dwc:verbatimCoordinates" xlink:type="simple"><named-content content-type="geo-json" specific-use="{&#34;type&#34;:&#34;Point&#34;,&#34;coordinates&#34;:[49.457020,-17.705320]}" id="NCID0E3HBG" xlink:type="simple"><named-content content-type="dwc:verbatimCoordinates" xlink:type="simple"><named-content content-type="geo-json" specific-use="{&#34;type&#34;:&#34;Point&#34;,&#34;coordinates&#34;:[49.457020,-17.705320]}" id="NCID0EDIBG" xlink:type="simple">17.70532S, 49.45702E</named-content></named-content></named-content></named-content>] (Madagascar, Atsinanana region, Toamasina II)</p></tp:treatment-sec><tp:treatment-sec sec-type="type material" id="SECID0EHIBG"><title>Type material.</title><p><bold><italic>Holotype</italic></bold> ♂ GP (<named-content xmlns:xlink="http://www.w3.org/1999/xlink" content-type="dwc:institutional_code" xlink:type="simple">NHRS</named-content>): // <named-content xmlns:xlink="http://www.w3.org/1999/xlink" content-type="dwc:institutional_code" xlink:type="simple">NHRS</named-content>-JLKB | 000065449 // Madagascar: Toamasina II: Analalava | reserve: MAD17-06: Taniravo track: | <named-content xmlns:xlink="http://www.w3.org/1999/xlink" content-type="dwc:verbatimCoordinates" xlink:type="simple"><named-content content-type="geo-json" specific-use="{&#34;type&#34;:&#34;Point&#34;,&#34;coordinates&#34;:[49.459340,-17.705480]}" id="NCID0EFJBG" xlink:type="simple">S-17.70548; E49.45934</named-content></named-content>; 52 m: forest | pools: 06/03/2017; Leg. T. | Ranarilalatiana // Holotype | <italic><tp:taxon-name><tp:taxon-name-part taxon-name-part-type="genus" reg="Madaglymbus">Madaglymbus</tp:taxon-name-part> <tp:taxon-name-part taxon-name-part-type="species" reg="kelimaso">kelimaso</tp:taxon-name-part></tp:taxon-name></italic> sp. nov. | Det. Ranarilalatiana | &amp; Bergsten, 2019 //</p><p><bold><italic>Paratypes</italic></bold>: -2♀, 2♀ (Alc.) (<named-content xmlns:xlink="http://www.w3.org/1999/xlink" content-type="dwc:institutional_code" xlink:type="simple">NHRS</named-content>): // <named-content xmlns:xlink="http://www.w3.org/1999/xlink" content-type="dwc:institutional_code" xlink:type="simple">NHRS</named-content>-JLKB | 0000654450–1, 65452 (Alc.) // Madagascar: Toamasina II: Analalava | reserve: MAD17-06: Taniravo track: | <named-content xmlns:xlink="http://www.w3.org/1999/xlink" content-type="dwc:verbatimCoordinates" xlink:type="simple"><named-content content-type="geo-json" specific-use="{&#34;type&#34;:&#34;Point&#34;,&#34;coordinates&#34;:[49.459340,-17.705480]}" id="NCID0EOKBG" xlink:type="simple">S-17.70548; E49.45934</named-content></named-content>; 52 m: forest | pools: 06/03/2017; Leg. T. | Ranarilalatiana // Paratype | <italic><tp:taxon-name><tp:taxon-name-part taxon-name-part-type="genus" reg="Madaglymbus">Madaglymbus</tp:taxon-name-part> <tp:taxon-name-part taxon-name-part-type="species" reg="kelimaso">kelimaso</tp:taxon-name-part></tp:taxon-name></italic> sp. nov. | Det. Ranarilalatiana | &amp; Bergsten, 2019 //</p><p>-3♀, 4♀ (Alc.) (<named-content xmlns:xlink="http://www.w3.org/1999/xlink" content-type="dwc:institutional_code" xlink:type="simple">NHRS</named-content>): // <named-content xmlns:xlink="http://www.w3.org/1999/xlink" content-type="dwc:institutional_code" xlink:type="simple">NHRS</named-content>-JLKB | 000065460–2, 65463 (Alc.) // Madagascar: Toamasina II: Analalava | reserve: MAD17-08: Lemur track: | <named-content xmlns:xlink="http://www.w3.org/1999/xlink" content-type="dwc:verbatimCoordinates" xlink:type="simple"><named-content content-type="geo-json" specific-use="{&#34;type&#34;:&#34;Point&#34;,&#34;coordinates&#34;:[49.455060,-17.705530]}" id="NCID0ESLBG" xlink:type="simple">S-17.70553; E49.45506</named-content></named-content>; 64 m: forest | pools : 07/03/2017; Leg. T. | Ranarilalatiana // Paratype | <italic><tp:taxon-name><tp:taxon-name-part taxon-name-part-type="genus" reg="Madaglymbus">Madaglymbus</tp:taxon-name-part> <tp:taxon-name-part taxon-name-part-type="species" reg="kelimaso">kelimaso</tp:taxon-name-part></tp:taxon-name></italic> sp. nov. | Det. Ranarilalatiana | &amp; Bergsten, 2019 //</p><p>-1♂ GP, 4♀, 1♂ (Alc.), 8♀ (Alc.), (<named-content xmlns:xlink="http://www.w3.org/1999/xlink" content-type="dwc:institutional_code" xlink:type="simple">NHRS</named-content>): // <named-content xmlns:xlink="http://www.w3.org/1999/xlink" content-type="dwc:institutional_code" xlink:type="simple">NHRS</named-content>-JLKB | 000065464–8, 65469 (Alc.) // Madagascar: Toamasina II: Analalava | reserve: MAD17-09: N of nursery | plants: <named-content xmlns:xlink="http://www.w3.org/1999/xlink" content-type="dwc:verbatimCoordinates" xlink:type="simple"><named-content content-type="geo-json" specific-use="{&#34;type&#34;:&#34;Point&#34;,&#34;coordinates&#34;:[49.457020,-17.705320]}" id="NCID0EWMBG" xlink:type="simple">S-17.70532; E49.45702</named-content></named-content>; 75 m: | forest pools: 08/03/2017; Leg. T. | Ranarilalatiana // Paratype | <italic><tp:taxon-name><tp:taxon-name-part taxon-name-part-type="genus" reg="Madaglymbus">Madaglymbus</tp:taxon-name-part> <tp:taxon-name-part taxon-name-part-type="species" reg="kelimaso">kelimaso</tp:taxon-name-part></tp:taxon-name></italic> sp. nov. | Det. Ranarilalatiana | &amp; Bergsten, 2019 //</p><p>-1♀, 1♀ (Alc.) (<named-content xmlns:xlink="http://www.w3.org/1999/xlink" content-type="dwc:institutional_code" xlink:type="simple">NHRS</named-content>): // <named-content xmlns:xlink="http://www.w3.org/1999/xlink" content-type="dwc:institutional_code" xlink:type="simple">NHRS</named-content>-JLKB | 000065454, 65455 (Alc.) // Madagascar: Toamasina II: Analalava | reserve: MAD17-10: N of nursery | plants: <named-content xmlns:xlink="http://www.w3.org/1999/xlink" content-type="dwc:verbatimCoordinates" xlink:type="simple"><named-content content-type="geo-json" specific-use="{&#34;type&#34;:&#34;Point&#34;,&#34;coordinates&#34;:[49.451710,-17.708120]}" id="NCID0E1NBG" xlink:type="simple">S-17.70812; E49.45171</named-content></named-content>; 84 m: | forest pools beside Lemur track: | 08/03/2017; Leg. T. Ranarilalatiana // Paratype | <italic><tp:taxon-name><tp:taxon-name-part taxon-name-part-type="genus" reg="Madaglymbus">Madaglymbus</tp:taxon-name-part> <tp:taxon-name-part taxon-name-part-type="species" reg="kelimaso">kelimaso</tp:taxon-name-part></tp:taxon-name></italic> sp. nov. | Det. Ranarilalatiana | &amp; Bergsten, 2019 //</p><p>-1♂ GP, 1♀, 1♀ (Alc.) (<named-content xmlns:xlink="http://www.w3.org/1999/xlink" content-type="dwc:institutional_code" xlink:type="simple">NHRS</named-content>): // <named-content xmlns:xlink="http://www.w3.org/1999/xlink" content-type="dwc:institutional_code" xlink:type="simple">NHRS</named-content>-JLKB | 000065457–8, 65459 (Alc.) // Madagascar: Toamasina II: Betampona | RNI: MAD17-01: Vohimarangitra: | <named-content xmlns:xlink="http://www.w3.org/1999/xlink" content-type="dwc:verbatimCoordinates" xlink:type="simple"><named-content content-type="geo-json" specific-use="{&#34;type&#34;:&#34;Point&#34;,&#34;coordinates&#34;:[49.199860,-17.916040]}" id="NCID0E5OBG" xlink:type="simple">S-17.91604; E49.19986</named-content></named-content>; 525 m: Dried | up forestpools in preaseape track: | 01/03/2017; Leg. T. Ranarilalatiana // Paratype | <italic><tp:taxon-name><tp:taxon-name-part taxon-name-part-type="genus" reg="Madaglymbus">Madaglymbus</tp:taxon-name-part> <tp:taxon-name-part taxon-name-part-type="species" reg="kelimaso">kelimaso</tp:taxon-name-part></tp:taxon-name></italic> sp. nov. | Det. Ranarilalatiana | &amp; Bergsten, 2019 //</p><p>-1♂ (Alc.) (<named-content xmlns:xlink="http://www.w3.org/1999/xlink" content-type="dwc:institutional_code" xlink:type="simple">NHRS</named-content>): // <named-content xmlns:xlink="http://www.w3.org/1999/xlink" content-type="dwc:institutional_code" xlink:type="simple">NHRS</named-content>-JLKB | 000065453 // Madagascar: Toamasina II: Betampona | RNI: MAD17-04: NW of park entrance: | <named-content xmlns:xlink="http://www.w3.org/1999/xlink" content-type="dwc:verbatimCoordinates" xlink:type="simple"><named-content content-type="geo-json" specific-use="{&#34;type&#34;:&#34;Point&#34;,&#34;coordinates&#34;:[49.202610,-17.930590]}" id="NCID0ECQBG" xlink:type="simple">S-17.93059; E49.20261</named-content></named-content>; 321 m: Dried | up pools in Patsitsatra stream: | 03/03/2017; Leg. T. Ranarilalatiana // Paratype | <italic><tp:taxon-name><tp:taxon-name-part taxon-name-part-type="genus" reg="Madaglymbus">Madaglymbus</tp:taxon-name-part> <tp:taxon-name-part taxon-name-part-type="species" reg="kelimaso">kelimaso</tp:taxon-name-part></tp:taxon-name></italic> sp. nov. | Det. Ranarilalatiana | &amp; Bergsten, 2019 //</p><p>-1 ♂ GP (<named-content xmlns:xlink="http://www.w3.org/1999/xlink" content-type="dwc:institutional_code" xlink:type="simple">NHRS</named-content>): // <named-content xmlns:xlink="http://www.w3.org/1999/xlink" content-type="dwc:institutional_code" xlink:type="simple">NHRS</named-content>-JLKB | 000065789 // Madagascar: Toamasina: Atsinanana | Betampona RNI: lowalt rainforest | Path PPR, ca 100 m in from path PP | Dried out forest floor depression | MAD18-66: 24.II.2018 | <named-content xmlns:xlink="http://www.w3.org/1999/xlink" content-type="dwc:verbatimCoordinates" xlink:type="simple"><named-content content-type="geo-json" specific-use="{&#34;type&#34;:&#34;Point&#34;,&#34;coordinates&#34;:[49.199900,-17.916000]}" id="NCID0EGRBG" xlink:type="simple"><named-content content-type="dwc:verbatimCoordinates" xlink:type="simple"><named-content content-type="geo-json" specific-use="{&#34;type&#34;:&#34;Point&#34;,&#34;coordinates&#34;:[49.199900,-17.916000]}" id="NCID0ENRBG" xlink:type="simple">17.9160S, 49.1999E</named-content></named-content></named-content></named-content>, 520 m | Leg. J. Bergsten &amp; T. Ranarilalatiana // Paratype | <italic><tp:taxon-name><tp:taxon-name-part taxon-name-part-type="genus" reg="Madaglymbus">Madaglymbus</tp:taxon-name-part> <tp:taxon-name-part taxon-name-part-type="species" reg="kelimaso">kelimaso</tp:taxon-name-part></tp:taxon-name></italic> sp. nov. | Det. Ranarilalatiana | &amp; Bergsten, 2019 //</p></tp:treatment-sec><tp:treatment-sec sec-type="diagnosis" id="SECID0E3RBG"><title>Diagnosis.</title><p>A small, elongate but rather robust <italic><tp:taxon-name><tp:taxon-name-part taxon-name-part-type="genus" reg="Madaglymbus">Madaglymbus</tp:taxon-name-part></tp:taxon-name></italic> species with reddish coloration on head and pronotum and subrugose elytra with basal and apical testaceous spots (Fig. <xref ref-type="fig" rid="F1">1E</xref>). Penis evenly narrowing from base to apex in lateral view, non upturned at apex. Penis with bisinuate left side in ventral view and an apical knob is present in both ventral and lateral views (Fig. <xref ref-type="fig" rid="F3">3B</xref>). Parameres with a long and thin apical extension (Fig. <xref ref-type="fig" rid="F3">3B</xref>).</p></tp:treatment-sec><tp:treatment-sec sec-type="description" id="SECID0EVSBG"><title>Description.</title><p>Body length: 3.9–4.8 mm (♀: 3.9–4.5 mm, ♂: 4.2–4.8 mm).</p><p>Body shape elongate, subparallell and rather convex. Lateral outline non-continuous between pronotum and elytra. Head broad with small eyes creating a wide interocular distance (Fig. <xref ref-type="fig" rid="F1">1E</xref>).</p><p>Pronotum and head rufotestaceous, infuscated inside eyes and slightly medially on pronotum. Elytra infuscated but with basal and apical testaceous spots. All appendages testaceous.</p><!--PageBreak --><p>Elytra with longitudinal subugosity formed by shorter and longer strioles, sometimes connected to form longer continuous lines. Pronotum densely covered with large punctures and with a narrow lateral bead not reaching anterior corners. Head covered with finer punctation. Head, pronotum and elytra with same type of microreticulation and micropunctures.</p><p>Ventral side entirely testaceous, metacoxal lines absent but suggested ridge present in their place, metacoxal plate and abdominal sternites II–IV with fine strioles. Anterior metaventral process narrow.</p><p>Male pro and mesotarsal segments I–III broadly dilated and ventrally equipped with adhesive discs (constellation I:5 (row 1), 4 (row 2), II:4, III:4). Anterodistal angle of protarsal segment IV with a modified stout seta.</p><p>Bilobed penis with an apical knob visible in both lateral and ventral views, ventral lobe ending on right side well before apical knob of dorsal lobe. In lateral view apex not upturned (Fig. <xref ref-type="fig" rid="F3">3B</xref>). In ventral view left side bisinuate (Fig. <xref ref-type="fig" rid="F3">3B</xref>). Parameres with a long and thin apical extension (Fig. <xref ref-type="fig" rid="F3">3B</xref>).</p><p>Female with similar dorsal subrugosity as in male.</p></tp:treatment-sec><tp:treatment-sec sec-type="distribution" id="SECID0EUTBG"><title>Distribution.</title><p>Known from Analalava reserve and Betampona RNI, eastern lowland Madagascar (Fig. <xref ref-type="fig" rid="F4">4C</xref>).</p></tp:treatment-sec><tp:treatment-sec sec-type="ecology" id="SECID0E5TBG"><title>Ecology and conservation.</title><p><italic><tp:taxon-name><tp:taxon-name-part taxon-name-part-type="genus" reg="Madaglymbus">Madaglymbus</tp:taxon-name-part> <tp:taxon-name-part taxon-name-part-type="species" reg="kelimaso">kelimaso</tp:taxon-name-part></tp:taxon-name></italic> sp. nov. was found in lowland humid forests (50–550 m alt.). Most of the type specimens were found in Analalava reserve in forest pools with dead leaves, stagnant pools filled with water immediately after a cyclone with heavy rain (Fig. <xref ref-type="fig" rid="F11">11</xref>).</p><p>Analalava reserve is managed through collaboration between a local people NGO (Velonala) and Missouri Botanical Garden (MBG) since 2004. In 2015, it was designated as a new protected area. It covers 225 ha of typical littoral humid forest and represents one of few remaining forest fragment on the lowland central east coast of Madagascar. One specimen was collected in the same terrestrial habitat as <italic><tp:taxon-name><tp:taxon-name-part taxon-name-part-type="genus" reg="Copelatus">C.</tp:taxon-name-part> <tp:taxon-name-part taxon-name-part-type="species" reg="betampona">betampona</tp:taxon-name-part></tp:taxon-name></italic> sp. nov. (Fig. <xref ref-type="fig" rid="F5">5</xref>).</p></tp:treatment-sec><tp:treatment-sec sec-type="etymology" id="SECID0EEVBG"><title>Etymology.</title><p>The Malagasy word “kelimaso” means small eyes (keli = small, maso = eye), a characteristic of this species and seemingly an adaptation to spending significant amount of time out of water in the ground litter layer (three of five terrestrial dytiscid species are eyeless).</p></tp:treatment-sec><tp:treatment-sec><!--Section generated to contain objects referenced in tp:taxon-treatment.--><fig id="F1" position="float" orientation="portrait"><object-id xmlns:xlink="http://www.w3.org/1999/xlink" content-type="doi" xlink:type="simple">10.3897/zookeys.871.36337.figure1</object-id><object-id xmlns:xlink="http://www.w3.org/1999/xlink" content-type="arpha" xlink:type="simple">7a2c0fd2-792f-5568-8a52-f060f9bcd1b4</object-id><label>Figure 1.</label><caption><p>Habitus, dorsal view. <bold>A</bold><italic><tp:taxon-name><tp:taxon-name-part taxon-name-part-type="genus" reg="Copelatus">Copelatus</tp:taxon-name-part> <tp:taxon-name-part taxon-name-part-type="species" reg="amphibius">amphibius</tp:taxon-name-part></tp:taxon-name></italic> sp. nov. (female) <bold>B</bold><italic><tp:taxon-name><tp:taxon-name-part taxon-name-part-type="genus" reg="Copelatus">Copelatus</tp:taxon-name-part> <tp:taxon-name-part taxon-name-part-type="species" reg="zanatanensis">zanatanensis</tp:taxon-name-part></tp:taxon-name></italic> sp. nov. (female) <bold>C</bold><italic><tp:taxon-name><tp:taxon-name-part taxon-name-part-type="genus" reg="Copelatus">Copelatus</tp:taxon-name-part> <tp:taxon-name-part taxon-name-part-type="species" reg="betampona">betampona</tp:taxon-name-part></tp:taxon-name></italic> sp. nov. (female) <bold>D</bold><italic><tp:taxon-name><tp:taxon-name-part taxon-name-part-type="genus" reg="Madaglymbus">Madaglymbus</tp:taxon-name-part> <tp:taxon-name-part taxon-name-part-type="species" reg="semifactus">semifactus</tp:taxon-name-part></tp:taxon-name></italic> sp. nov. (female) <bold>E</bold><italic><tp:taxon-name><tp:taxon-name-part taxon-name-part-type="genus" reg="Madaglymbus">Madaglymbus</tp:taxon-name-part> <tp:taxon-name-part taxon-name-part-type="species" reg="kelimaso">kelimaso</tp:taxon-name-part></tp:taxon-name></italic> sp. nov. (male) <bold>F</bold><italic><tp:taxon-name><tp:taxon-name-part taxon-name-part-type="genus" reg="Madaglymbus">Madaglymbus</tp:taxon-name-part> <tp:taxon-name-part taxon-name-part-type="species" reg="menalamba">menalamba</tp:taxon-name-part></tp:taxon-name></italic> sp. nov. (female).</p></caption><graphic xmlns:xlink="http://www.w3.org/1999/xlink" xlink:href="zookeys-871-089-g001.jpg" position="float" orientation="portrait" xlink:type="simple" id="oo_325108.jpg"><uri content-type="original_file" xlink:type="simple">https://binary.pensoft.net/fig/325108</uri></graphic></fig><fig id="F3" position="float" orientation="portrait"><object-id xmlns:xlink="http://www.w3.org/1999/xlink" content-type="doi" xlink:type="simple">10.3897/zookeys.871.36337.figure3</object-id><object-id xmlns:xlink="http://www.w3.org/1999/xlink" content-type="arpha" xlink:type="simple">5e1ed65c-5c97-5e0a-abe9-6ddb62822a44</object-id><label>Figure 3.</label><caption><p>Male genitalia. From left to right aedeagus in right lateral, ventral, left lateral views, and left paramere. <bold>A</bold><italic><tp:taxon-name><tp:taxon-name-part taxon-name-part-type="genus" reg="Madaglymbus">Madaglymbus</tp:taxon-name-part> <tp:taxon-name-part taxon-name-part-type="species" reg="semifactus">semifactus</tp:taxon-name-part></tp:taxon-name></italic> sp. nov. <bold>B</bold><italic><tp:taxon-name><tp:taxon-name-part taxon-name-part-type="genus" reg="Madaglymbus">Madaglymbus</tp:taxon-name-part> <tp:taxon-name-part taxon-name-part-type="species" reg="kelimaso">kelimaso</tp:taxon-name-part></tp:taxon-name></italic> sp. nov. <bold>C</bold><italic><tp:taxon-name><tp:taxon-name-part taxon-name-part-type="genus" reg="Madaglymbus">Madaglymbus</tp:taxon-name-part> <tp:taxon-name-part taxon-name-part-type="species" reg="menalamba">menalamba</tp:taxon-name-part></tp:taxon-name></italic> sp. nov.</p></caption><graphic xmlns:xlink="http://www.w3.org/1999/xlink" xlink:href="zookeys-871-089-g003.jpg" position="float" orientation="portrait" xlink:type="simple" id="oo_325110.jpg"><uri content-type="original_file" xlink:type="simple">https://binary.pensoft.net/fig/325110</uri></graphic></fig><fig id="F4" position="float" orientation="portrait"><object-id xmlns:xlink="http://www.w3.org/1999/xlink" content-type="doi" xlink:type="simple">10.3897/zookeys.871.36337.figure4</object-id><object-id xmlns:xlink="http://www.w3.org/1999/xlink" content-type="arpha" xlink:type="simple">78bea787-9f73-5e4a-aa1b-26bcec7018e4</object-id><label>Figure 4.</label><caption><p>Maps of Madagascar with species distributions and administrative divisions. <bold>A</bold><italic><tp:taxon-name><tp:taxon-name-part taxon-name-part-type="genus" reg="Copelatus">Copelatus</tp:taxon-name-part> <tp:taxon-name-part taxon-name-part-type="species" reg="amphibius">amphibius</tp:taxon-name-part></tp:taxon-name></italic> sp. nov. (circle), <italic><tp:taxon-name><tp:taxon-name-part taxon-name-part-type="genus" reg="Copelatus">Copelatus</tp:taxon-name-part> <tp:taxon-name-part taxon-name-part-type="species" reg="betampona">betampona</tp:taxon-name-part></tp:taxon-name></italic> sp. nov. (square) <bold>B</bold><italic><tp:taxon-name><tp:taxon-name-part taxon-name-part-type="genus" reg="Copelatus">Copelatus</tp:taxon-name-part> <tp:taxon-name-part taxon-name-part-type="species" reg="zanatanensis">zanatanensis</tp:taxon-name-part></tp:taxon-name></italic> sp. nov. (circle), <italic><tp:taxon-name><tp:taxon-name-part taxon-name-part-type="genus" reg="Madaglymbus">Madaglymbus</tp:taxon-name-part> <tp:taxon-name-part taxon-name-part-type="species" reg="semifactus">semifactus</tp:taxon-name-part></tp:taxon-name></italic> sp. nov. (square) <bold>C</bold><italic><tp:taxon-name><tp:taxon-name-part taxon-name-part-type="genus" reg="Madaglymbus">Madaglymbus</tp:taxon-name-part> <tp:taxon-name-part taxon-name-part-type="species" reg="kelimaso">kelimaso</tp:taxon-name-part></tp:taxon-name></italic> sp. nov. (circle), <italic><tp:taxon-name><tp:taxon-name-part taxon-name-part-type="genus" reg="Madaglymbus">Madaglymbus</tp:taxon-name-part> <tp:taxon-name-part taxon-name-part-type="species" reg="menalamba">menalamba</tp:taxon-name-part></tp:taxon-name></italic> sp. nov. (square) <bold>D</bold> current 22 regions and six former provinces of Madagascar.</p></caption><graphic xmlns:xlink="http://www.w3.org/1999/xlink" xlink:href="zookeys-871-089-g004.jpg" position="float" orientation="portrait" xlink:type="simple" id="oo_325111.jpg"><uri content-type="original_file" xlink:type="simple">https://binary.pensoft.net/fig/325111</uri></graphic></fig><fig id="F11" position="float" orientation="portrait"><object-id xmlns:xlink="http://www.w3.org/1999/xlink" content-type="doi" xlink:type="simple">10.3897/zookeys.871.36337.figure11</object-id><object-id xmlns:xlink="http://www.w3.org/1999/xlink" content-type="arpha" xlink:type="simple">9faa9c03-0c85-535b-a1b1-5f677fc675fe</object-id><label>Figure 11.</label><caption><p>Habitat photo of locality MAD17-08, Analalava reserve, where the new species <italic><tp:taxon-name><tp:taxon-name-part taxon-name-part-type="genus" reg="Madaglymbus">Madaglymbus</tp:taxon-name-part> <tp:taxon-name-part taxon-name-part-type="species" reg="kelimaso">kelimaso</tp:taxon-name-part></tp:taxon-name></italic> sp. nov. was found. These depressions were water-filled at time of visit 2017, immediately following a cyclone with heavy rain.</p></caption><graphic xmlns:xlink="http://www.w3.org/1999/xlink" xlink:href="zookeys-871-089-g011.jpg" position="float" orientation="portrait" xlink:type="simple" id="oo_325118.jpg"><uri content-type="original_file" xlink:type="simple">https://binary.pensoft.net/fig/325118</uri></graphic></fig><fig id="F5" position="float" orientation="portrait"><object-id xmlns:xlink="http://www.w3.org/1999/xlink" content-type="doi" xlink:type="simple">10.3897/zookeys.871.36337.figure5</object-id><object-id xmlns:xlink="http://www.w3.org/1999/xlink" content-type="arpha" xlink:type="simple">8021f74d-473e-50e1-ab2f-09bb46b2ec5c</object-id><label>Figure 5.</label><caption><p>Habitat photo of locality MAD18-66, Betampona RNI. The three new species <italic><tp:taxon-name><tp:taxon-name-part taxon-name-part-type="genus" reg="Madaglymbus">Madaglymbus</tp:taxon-name-part> <tp:taxon-name-part taxon-name-part-type="species" reg="kelimaso">kelimaso</tp:taxon-name-part></tp:taxon-name></italic> sp. nov., <italic><tp:taxon-name><tp:taxon-name-part taxon-name-part-type="genus" reg="Madaglymbus">Madaglymbus</tp:taxon-name-part> <tp:taxon-name-part taxon-name-part-type="species" reg="semifactus">semifactus</tp:taxon-name-part></tp:taxon-name></italic> sp. nov., and <italic><tp:taxon-name><tp:taxon-name-part taxon-name-part-type="genus" reg="Copelatus">Copelatus</tp:taxon-name-part> <tp:taxon-name-part taxon-name-part-type="species" reg="betampona">betampona</tp:taxon-name-part></tp:taxon-name></italic> sp. nov. were found in this terrestrial habitat.</p></caption><graphic xmlns:xlink="http://www.w3.org/1999/xlink" xlink:href="zookeys-871-089-g005.jpg" position="float" orientation="portrait" xlink:type="simple" id="oo_325112.jpg"><uri content-type="original_file" xlink:type="simple">https://binary.pensoft.net/fig/325112</uri></graphic></fig></tp:treatment-sec></tp:taxon-treatment>
